# Supplementary material for: Ethanol Hormesis in Honeybees (Apis mellifera L.) Infected with Vairimorpha (Nosema) spp
Source: Animals (Basel). 2025 Nov 17;15(22):3316. doi: 10.3390/ani15223316 (PMC12649641; doi:10.3390/ani15223316)
Supplement: Supplementary file 1 [file animals-15-03316-s001.zip]

Archive with 1 entries (1 files):
- animals-3967252-supplementary.xlsx
