# Supplementary material for: Ethanol Hormesis in Honeybees (Apis mellifera L.) Infected with Vairimorpha (Nosema) spp
Source: Animals (Basel). 2025 Nov 17;15(22):3316. doi: 10.3390/ani15223316 (PMC12649641; doi:10.3390/ani15223316)
Supplement: Supplementary file 1 [file animals-15-03316-s001.zip › animals-3967252-supplementary.xlsx]

## Sheet: longevity
			longevity in laboratory(days)
colony	Vairimorpha	alcohol	0	1	2	3	4	5	6	7	8	9	10
1	0	0	50	50	48	48	48	48	47	47	47	46	45
1	0	0.0313	50	50	50	49	49	48	47	47	46	45	44
1	0	0.625	50	49	49	49	48	47	47	46	46	46	45
1	0	1.25	50	49	48	46	43	42	42	40	38	38	37
1	0	2.5	50	48	47	46	44	41	40	36	35	34	32
1	0	5	50	47	45	43	39	36	33	30	28	25	21
1	0	10	50	49	47	42	35	32	30	26	21	13	9
2	0	0	50	50	50	49	49	47	47	47	46	44	44
2	0	0.0313	50	50	49	48	47	47	46	46	42	42	43
2	0	0.625	50	50	49	49	48	48	46	46	45	45	44
2	0	1.25	50	48	48	46	45	42	40	38	36	36	35
2	0	2.5	50	49	46	44	41	39	36	35	33	31	30
2	0	5	50	48	47	44	43	41	37	32	28	23	17
2	0	10	50	46	44	43	39	37	35	23	16	12	8
3	0	0	50	50	50	49	49	48	47	46	46	45	45
3	0	0.0313	50	49	48	48	47	46	46	46	45	44	44
3	0	0.625	50	49	49	49	48	47	47	46	46	45	45
3	0	1.25	50	49	49	47	45	42	40	40	39	38	37
3	0	2.5	50	50	50	49	48	46	43	41	38	35	33
3	0	5	50	48	46	43	41	37	36	31	29	25	21
3	0	10	50	49	46	44	36	31	27	21	17	14	12
4	0	0	50	50	48	48	48	47	47	46	44	44	43
4	0	0.0313	50	50	49	48	47	47	46	46	46	45	45
4	0	0.625	50	50	48	47	47	46	45	45	44	44	43
4	0	1.25	50	49	48	47	46	45	44	42	40	37	35
4	0	2.5	50	48	48	47	46	43	41	37	35	31	29
4	0	5	50	48	44	37	34	30	27	24	22	20	18
4	0	10	50	47	42	37	32	29	25	22	19	14	10
1	1	0	50	49	49	48	46	45	43	39	37	32	26
1	1	0.0313	50	50	48	47	46	44	44	38	37	33	26
1	1	0.625	50	50	49	47	47	46	45	43	41	39	38
1	1	1.25	50	49	49	49	48	47	44	43	42	41	40
1	1	2.5	50	50	50	49	47	47	43	40	36	33	24
1	1	5	50	45	41	37	33	29	25	21	16	14	9
1	1	10	50	44	38	31	26	22	16	15	11	8	4
2	1	0	50	50	48	47	47	46	45	40	37	33	27
2	1	0.0313	50	49	49	48	47	45	44	39	33	30	25
2	1	0.625	50	49	47	46	45	45	43	42	40	40	39
2	1	1.25	50	50	50	48	46	46	44	43	43	42	41
2	1	2.5	50	48	48	47	46	46	42	39	36	31	28
2	1	5	50	46	41	37	32	29	23	19	15	12	10
2	1	10	50	46	39	33	28	24	21	16	11	8	3
3	1	0	50	50	48	47	47	46	42	37	33	30	27
3	1	0.0313	50	49	49	49	48	48	44	37	35	30	26
3	1	0.625	50	49	48	48	47	47	44	42	41	38	37
3	1	1.25	50	50	49	48	47	46	45	43	42	41	41
3	1	2.5	50	50	50	49	44	42	37	35	32	29	25
3	1	5	50	46	41	37	32	26	21	17	14	11	8
3	1	10	50	42	36	31	27	23	16	11	8	5	3
4	1	0	50	50	50	48	47	46	42	39	36	32	29
4	1	0.0313	50	50	49	49	49	47	44	42	39	32	29
4	1	0.625	50	50	49	49	48	48	46	44	42	40	38
4	1	1.25	50	49	49	48	47	46	45	43	42	40	37
4	1	2.5	50	50	48	48	47	46	41	35	33	30	27
4	1	5	50	47	44	41	39	32	25	21	15	11	8
4	1	10	50	43	37	31	26	22	17	13	9	6	2

## Sheet: Logenity_data to statistic
no .of bees	colony	nosema	alcohol	logevity (days)	censor	group
1	1	0	0	2	1	No Nosema, 0% ethanol
2	1	0	0	2	1	No Nosema, 0% ethanol
3	1	0	0	6	1	No Nosema, 0% ethanol
4	1	0	0	9	1	No Nosema, 0% ethanol
5	1	0	0	10	1	No Nosema, 0% ethanol
6	1	0	0	10	0	No Nosema, 0% ethanol
7	1	0	0	10	0	No Nosema, 0% ethanol
8	1	0	0	10	0	No Nosema, 0% ethanol
9	1	0	0	10	0	No Nosema, 0% ethanol
10	1	0	0	10	0	No Nosema, 0% ethanol
11	1	0	0	10	0	No Nosema, 0% ethanol
12	1	0	0	10	0	No Nosema, 0% ethanol
13	1	0	0	10	0	No Nosema, 0% ethanol
14	1	0	0	10	0	No Nosema, 0% ethanol
15	1	0	0	10	0	No Nosema, 0% ethanol
16	1	0	0	10	0	No Nosema, 0% ethanol
17	1	0	0	10	0	No Nosema, 0% ethanol
18	1	0	0	10	0	No Nosema, 0% ethanol
19	1	0	0	10	0	No Nosema, 0% ethanol
20	1	0	0	10	0	No Nosema, 0% ethanol
21	1	0	0	10	0	No Nosema, 0% ethanol
22	1	0	0	10	0	No Nosema, 0% ethanol
23	1	0	0	10	0	No Nosema, 0% ethanol
24	1	0	0	10	0	No Nosema, 0% ethanol
25	1	0	0	10	0	No Nosema, 0% ethanol
26	1	0	0	10	0	No Nosema, 0% ethanol
27	1	0	0	10	0	No Nosema, 0% ethanol
28	1	0	0	10	0	No Nosema, 0% ethanol
29	1	0	0	10	0	No Nosema, 0% ethanol
30	1	0	0	10	0	No Nosema, 0% ethanol
31	1	0	0	10	0	No Nosema, 0% ethanol
32	1	0	0	10	0	No Nosema, 0% ethanol
33	1	0	0	10	0	No Nosema, 0% ethanol
34	1	0	0	10	0	No Nosema, 0% ethanol
35	1	0	0	10	0	No Nosema, 0% ethanol
36	1	0	0	10	0	No Nosema, 0% ethanol
37	1	0	0	10	0	No Nosema, 0% ethanol
38	1	0	0	10	0	No Nosema, 0% ethanol
39	1	0	0	10	0	No Nosema, 0% ethanol
40	1	0	0	10	0	No Nosema, 0% ethanol
41	1	0	0	10	0	No Nosema, 0% ethanol
42	1	0	0	10	0	No Nosema, 0% ethanol
43	1	0	0	10	0	No Nosema, 0% ethanol
44	1	0	0	10	0	No Nosema, 0% ethanol
45	1	0	0	10	0	No Nosema, 0% ethanol
46	1	0	0	10	0	No Nosema, 0% ethanol
47	1	0	0	10	0	No Nosema, 0% ethanol
48	1	0	0	10	0	No Nosema, 0% ethanol
49	1	0	0	10	0	No Nosema, 0% ethanol
50	1	0	0	10	0	No Nosema, 0% ethanol
1	2	0	0	3	1	No Nosema, 0% ethanol
2	2	0	0	5	1	No Nosema, 0% ethanol
3	2	0	0	5	1	No Nosema, 0% ethanol
4	2	0	0	8	1	No Nosema, 0% ethanol
5	2	0	0	9	1	No Nosema, 0% ethanol
6	2	0	0	9	1	No Nosema, 0% ethanol
7	2	0	0	10	0	No Nosema, 0% ethanol
8	2	0	0	10	0	No Nosema, 0% ethanol
9	2	0	0	10	0	No Nosema, 0% ethanol
10	2	0	0	10	0	No Nosema, 0% ethanol
11	2	0	0	10	0	No Nosema, 0% ethanol
12	2	0	0	10	0	No Nosema, 0% ethanol
13	2	0	0	10	0	No Nosema, 0% ethanol
14	2	0	0	10	0	No Nosema, 0% ethanol
15	2	0	0	10	0	No Nosema, 0% ethanol
16	2	0	0	10	0	No Nosema, 0% ethanol
17	2	0	0	10	0	No Nosema, 0% ethanol
18	2	0	0	10	0	No Nosema, 0% ethanol
19	2	0	0	10	0	No Nosema, 0% ethanol
20	2	0	0	10	0	No Nosema, 0% ethanol
21	2	0	0	10	0	No Nosema, 0% ethanol
22	2	0	0	10	0	No Nosema, 0% ethanol
23	2	0	0	10	0	No Nosema, 0% ethanol
24	2	0	0	10	0	No Nosema, 0% ethanol
25	2	0	0	10	0	No Nosema, 0% ethanol
26	2	0	0	10	0	No Nosema, 0% ethanol
27	2	0	0	10	0	No Nosema, 0% ethanol
28	2	0	0	10	0	No Nosema, 0% ethanol
29	2	0	0	10	0	No Nosema, 0% ethanol
30	2	0	0	10	0	No Nosema, 0% ethanol
31	2	0	0	10	0	No Nosema, 0% ethanol
32	2	0	0	10	0	No Nosema, 0% ethanol
33	2	0	0	10	0	No Nosema, 0% ethanol
34	2	0	0	10	0	No Nosema, 0% ethanol
35	2	0	0	10	0	No Nosema, 0% ethanol
36	2	0	0	10	0	No Nosema, 0% ethanol
37	2	0	0	10	0	No Nosema, 0% ethanol
38	2	0	0	10	0	No Nosema, 0% ethanol
39	2	0	0	10	0	No Nosema, 0% ethanol
40	2	0	0	10	0	No Nosema, 0% ethanol
41	2	0	0	10	0	No Nosema, 0% ethanol
42	2	0	0	10	0	No Nosema, 0% ethanol
43	2	0	0	10	0	No Nosema, 0% ethanol
44	2	0	0	10	0	No Nosema, 0% ethanol
45	2	0	0	10	0	No Nosema, 0% ethanol
46	2	0	0	10	0	No Nosema, 0% ethanol
47	2	0	0	10	0	No Nosema, 0% ethanol
48	2	0	0	10	0	No Nosema, 0% ethanol
49	2	0	0	10	0	No Nosema, 0% ethanol
50	2	0	0	10	0	No Nosema, 0% ethanol
1	3	0	0	3	1	No Nosema, 0% ethanol
2	3	0	0	5	1	No Nosema, 0% ethanol
3	3	0	0	6	1	No Nosema, 0% ethanol
4	3	0	0	7	1	No Nosema, 0% ethanol
5	3	0	0	9	1	No Nosema, 0% ethanol
6	3	0	0	10	0	No Nosema, 0% ethanol
7	3	0	0	10	0	No Nosema, 0% ethanol
8	3	0	0	10	0	No Nosema, 0% ethanol
9	3	0	0	10	0	No Nosema, 0% ethanol
10	3	0	0	10	0	No Nosema, 0% ethanol
11	3	0	0	10	0	No Nosema, 0% ethanol
12	3	0	0	10	0	No Nosema, 0% ethanol
13	3	0	0	10	0	No Nosema, 0% ethanol
14	3	0	0	10	0	No Nosema, 0% ethanol
15	3	0	0	10	0	No Nosema, 0% ethanol
16	3	0	0	10	0	No Nosema, 0% ethanol
17	3	0	0	10	0	No Nosema, 0% ethanol
18	3	0	0	10	0	No Nosema, 0% ethanol
19	3	0	0	10	0	No Nosema, 0% ethanol
20	3	0	0	10	0	No Nosema, 0% ethanol
21	3	0	0	10	0	No Nosema, 0% ethanol
22	3	0	0	10	0	No Nosema, 0% ethanol
23	3	0	0	10	0	No Nosema, 0% ethanol
24	3	0	0	10	0	No Nosema, 0% ethanol
25	3	0	0	10	0	No Nosema, 0% ethanol
26	3	0	0	10	0	No Nosema, 0% ethanol
27	3	0	0	10	0	No Nosema, 0% ethanol
28	3	0	0	10	0	No Nosema, 0% ethanol
29	3	0	0	10	0	No Nosema, 0% ethanol
30	3	0	0	10	0	No Nosema, 0% ethanol
31	3	0	0	10	0	No Nosema, 0% ethanol
32	3	0	0	10	0	No Nosema, 0% ethanol
33	3	0	0	10	0	No Nosema, 0% ethanol
34	3	0	0	10	0	No Nosema, 0% ethanol
35	3	0	0	10	0	No Nosema, 0% ethanol
36	3	0	0	10	0	No Nosema, 0% ethanol
37	3	0	0	10	0	No Nosema, 0% ethanol
38	3	0	0	10	0	No Nosema, 0% ethanol
39	3	0	0	10	0	No Nosema, 0% ethanol
40	3	0	0	10	0	No Nosema, 0% ethanol
41	3	0	0	10	0	No Nosema, 0% ethanol
42	3	0	0	10	0	No Nosema, 0% ethanol
43	3	0	0	10	0	No Nosema, 0% ethanol
44	3	0	0	10	0	No Nosema, 0% ethanol
45	3	0	0	10	0	No Nosema, 0% ethanol
46	3	0	0	10	0	No Nosema, 0% ethanol
47	3	0	0	10	0	No Nosema, 0% ethanol
48	3	0	0	10	0	No Nosema, 0% ethanol
49	3	0	0	10	0	No Nosema, 0% ethanol
50	3	0	0	10	0	No Nosema, 0% ethanol
1	4	0	0	2	1	No Nosema, 0% ethanol
2	4	0	0	2	1	No Nosema, 0% ethanol
3	4	0	0	5	1	No Nosema, 0% ethanol
4	4	0	0	7	1	No Nosema, 0% ethanol
5	4	0	0	8	1	No Nosema, 0% ethanol
6	4	0	0	8	1	No Nosema, 0% ethanol
7	4	0	0	10	1	No Nosema, 0% ethanol
8	4	0	0	10	0	No Nosema, 0% ethanol
9	4	0	0	10	0	No Nosema, 0% ethanol
10	4	0	0	10	0	No Nosema, 0% ethanol
11	4	0	0	10	0	No Nosema, 0% ethanol
12	4	0	0	10	0	No Nosema, 0% ethanol
13	4	0	0	10	0	No Nosema, 0% ethanol
14	4	0	0	10	0	No Nosema, 0% ethanol
15	4	0	0	10	0	No Nosema, 0% ethanol
16	4	0	0	10	0	No Nosema, 0% ethanol
17	4	0	0	10	0	No Nosema, 0% ethanol
18	4	0	0	10	0	No Nosema, 0% ethanol
19	4	0	0	10	0	No Nosema, 0% ethanol
20	4	0	0	10	0	No Nosema, 0% ethanol
21	4	0	0	10	0	No Nosema, 0% ethanol
22	4	0	0	10	0	No Nosema, 0% ethanol
23	4	0	0	10	0	No Nosema, 0% ethanol
24	4	0	0	10	0	No Nosema, 0% ethanol
25	4	0	0	10	0	No Nosema, 0% ethanol
26	4	0	0	10	0	No Nosema, 0% ethanol
27	4	0	0	10	0	No Nosema, 0% ethanol
28	4	0	0	10	0	No Nosema, 0% ethanol
29	4	0	0	10	0	No Nosema, 0% ethanol
30	4	0	0	10	0	No Nosema, 0% ethanol
31	4	0	0	10	0	No Nosema, 0% ethanol
32	4	0	0	10	0	No Nosema, 0% ethanol
33	4	0	0	10	0	No Nosema, 0% ethanol
34	4	0	0	10	0	No Nosema, 0% ethanol
35	4	0	0	10	0	No Nosema, 0% ethanol
36	4	0	0	10	0	No Nosema, 0% ethanol
37	4	0	0	10	0	No Nosema, 0% ethanol
38	4	0	0	10	0	No Nosema, 0% ethanol
39	4	0	0	10	0	No Nosema, 0% ethanol
40	4	0	0	10	0	No Nosema, 0% ethanol
41	4	0	0	10	0	No Nosema, 0% ethanol
42	4	0	0	10	0	No Nosema, 0% ethanol
43	4	0	0	10	0	No Nosema, 0% ethanol
44	4	0	0	10	0	No Nosema, 0% ethanol
45	4	0	0	10	0	No Nosema, 0% ethanol
46	4	0	0	10	0	No Nosema, 0% ethanol
47	4	0	0	10	0	No Nosema, 0% ethanol
48	4	0	0	10	0	No Nosema, 0% ethanol
49	4	0	0	10	0	No Nosema, 0% ethanol
50	4	0	0	10	0	No Nosema, 0% ethanol
1	1	0	0.0313	3	1	No Nosema, 0.0313% ethanol
2	1	0	0.0313	5	1	No Nosema, 0.0313% ethanol
3	1	0	0.0313	6	1	No Nosema, 0.0313% ethanol
4	1	0	0.0313	8	1	No Nosema, 0.0313% ethanol
5	1	0	0.0313	9	1	No Nosema, 0.0313% ethanol
6	1	0	0.0313	10	1	No Nosema, 0.0313% ethanol
7	1	0	0.0313	10	0	No Nosema, 0.0313% ethanol
8	1	0	0.0313	10	0	No Nosema, 0.0313% ethanol
9	1	0	0.0313	10	0	No Nosema, 0.0313% ethanol
10	1	0	0.0313	10	0	No Nosema, 0.0313% ethanol
11	1	0	0.0313	10	0	No Nosema, 0.0313% ethanol
12	1	0	0.0313	10	0	No Nosema, 0.0313% ethanol
13	1	0	0.0313	10	0	No Nosema, 0.0313% ethanol
14	1	0	0.0313	10	0	No Nosema, 0.0313% ethanol
15	1	0	0.0313	10	0	No Nosema, 0.0313% ethanol
16	1	0	0.0313	10	0	No Nosema, 0.0313% ethanol
17	1	0	0.0313	10	0	No Nosema, 0.0313% ethanol
18	1	0	0.0313	10	0	No Nosema, 0.0313% ethanol
19	1	0	0.0313	10	0	No Nosema, 0.0313% ethanol
20	1	0	0.0313	10	0	No Nosema, 0.0313% ethanol
21	1	0	0.0313	10	0	No Nosema, 0.0313% ethanol
22	1	0	0.0313	10	0	No Nosema, 0.0313% ethanol
23	1	0	0.0313	10	0	No Nosema, 0.0313% ethanol
24	1	0	0.0313	10	0	No Nosema, 0.0313% ethanol
25	1	0	0.0313	10	0	No Nosema, 0.0313% ethanol
26	1	0	0.0313	10	0	No Nosema, 0.0313% ethanol
27	1	0	0.0313	10	0	No Nosema, 0.0313% ethanol
28	1	0	0.0313	10	0	No Nosema, 0.0313% ethanol
29	1	0	0.0313	10	0	No Nosema, 0.0313% ethanol
30	1	0	0.0313	10	0	No Nosema, 0.0313% ethanol
31	1	0	0.0313	10	0	No Nosema, 0.0313% ethanol
32	1	0	0.0313	10	0	No Nosema, 0.0313% ethanol
33	1	0	0.0313	10	0	No Nosema, 0.0313% ethanol
34	1	0	0.0313	10	0	No Nosema, 0.0313% ethanol
35	1	0	0.0313	10	0	No Nosema, 0.0313% ethanol
36	1	0	0.0313	10	0	No Nosema, 0.0313% ethanol
37	1	0	0.0313	10	0	No Nosema, 0.0313% ethanol
38	1	0	0.0313	10	0	No Nosema, 0.0313% ethanol
39	1	0	0.0313	10	0	No Nosema, 0.0313% ethanol
40	1	0	0.0313	10	0	No Nosema, 0.0313% ethanol
41	1	0	0.0313	10	0	No Nosema, 0.0313% ethanol
42	1	0	0.0313	10	0	No Nosema, 0.0313% ethanol
43	1	0	0.0313	10	0	No Nosema, 0.0313% ethanol
44	1	0	0.0313	10	0	No Nosema, 0.0313% ethanol
45	1	0	0.0313	10	0	No Nosema, 0.0313% ethanol
46	1	0	0.0313	10	0	No Nosema, 0.0313% ethanol
47	1	0	0.0313	10	0	No Nosema, 0.0313% ethanol
48	1	0	0.0313	10	0	No Nosema, 0.0313% ethanol
49	1	0	0.0313	10	0	No Nosema, 0.0313% ethanol
50	1	0	0.0313	10	0	No Nosema, 0.0313% ethanol
1	2	0	0.0313	2	1	No Nosema, 0.0313% ethanol
2	2	0	0.0313	3	1	No Nosema, 0.0313% ethanol
3	2	0	0.0313	4	1	No Nosema, 0.0313% ethanol
4	2	0	0.0313	6	1	No Nosema, 0.0313% ethanol
5	2	0	0.0313	8	1	No Nosema, 0.0313% ethanol
6	2	0	0.0313	8	1	No Nosema, 0.0313% ethanol
7	2	0	0.0313	8	1	No Nosema, 0.0313% ethanol
8	2	0	0.0313	10	1	No Nosema, 0.0313% ethanol
9	2	0	0.0313	10	0	No Nosema, 0.0313% ethanol
10	2	0	0.0313	10	0	No Nosema, 0.0313% ethanol
11	2	0	0.0313	10	0	No Nosema, 0.0313% ethanol
12	2	0	0.0313	10	0	No Nosema, 0.0313% ethanol
13	2	0	0.0313	10	0	No Nosema, 0.0313% ethanol
14	2	0	0.0313	10	0	No Nosema, 0.0313% ethanol
15	2	0	0.0313	10	0	No Nosema, 0.0313% ethanol
16	2	0	0.0313	10	0	No Nosema, 0.0313% ethanol
17	2	0	0.0313	10	0	No Nosema, 0.0313% ethanol
18	2	0	0.0313	10	0	No Nosema, 0.0313% ethanol
19	2	0	0.0313	10	0	No Nosema, 0.0313% ethanol
20	2	0	0.0313	10	0	No Nosema, 0.0313% ethanol
21	2	0	0.0313	10	0	No Nosema, 0.0313% ethanol
22	2	0	0.0313	10	0	No Nosema, 0.0313% ethanol
23	2	0	0.0313	10	0	No Nosema, 0.0313% ethanol
24	2	0	0.0313	10	0	No Nosema, 0.0313% ethanol
25	2	0	0.0313	10	0	No Nosema, 0.0313% ethanol
26	2	0	0.0313	10	0	No Nosema, 0.0313% ethanol
27	2	0	0.0313	10	0	No Nosema, 0.0313% ethanol
28	2	0	0.0313	10	0	No Nosema, 0.0313% ethanol
29	2	0	0.0313	10	0	No Nosema, 0.0313% ethanol
30	2	0	0.0313	10	0	No Nosema, 0.0313% ethanol
31	2	0	0.0313	10	0	No Nosema, 0.0313% ethanol
32	2	0	0.0313	10	0	No Nosema, 0.0313% ethanol
33	2	0	0.0313	10	0	No Nosema, 0.0313% ethanol
34	2	0	0.0313	10	0	No Nosema, 0.0313% ethanol
35	2	0	0.0313	10	0	No Nosema, 0.0313% ethanol
36	2	0	0.0313	10	0	No Nosema, 0.0313% ethanol
37	2	0	0.0313	10	0	No Nosema, 0.0313% ethanol
38	2	0	0.0313	10	0	No Nosema, 0.0313% ethanol
39	2	0	0.0313	10	0	No Nosema, 0.0313% ethanol
40	2	0	0.0313	10	0	No Nosema, 0.0313% ethanol
41	2	0	0.0313	10	0	No Nosema, 0.0313% ethanol
42	2	0	0.0313	10	0	No Nosema, 0.0313% ethanol
43	2	0	0.0313	10	0	No Nosema, 0.0313% ethanol
44	2	0	0.0313	10	0	No Nosema, 0.0313% ethanol
45	2	0	0.0313	10	0	No Nosema, 0.0313% ethanol
46	2	0	0.0313	10	0	No Nosema, 0.0313% ethanol
47	2	0	0.0313	10	0	No Nosema, 0.0313% ethanol
48	2	0	0.0313	10	0	No Nosema, 0.0313% ethanol
49	2	0	0.0313	10	0	No Nosema, 0.0313% ethanol
50	2	0	0.0313	10	0	No Nosema, 0.0313% ethanol
1	3	0	0.0313	1	1	No Nosema, 0.0313% ethanol
2	3	0	0.0313	2	1	No Nosema, 0.0313% ethanol
3	3	0	0.0313	4	1	No Nosema, 0.0313% ethanol
4	3	0	0.0313	5	1	No Nosema, 0.0313% ethanol
5	3	0	0.0313	8	1	No Nosema, 0.0313% ethanol
6	3	0	0.0313	9	1	No Nosema, 0.0313% ethanol
7	3	0	0.0313	10	0	No Nosema, 0.0313% ethanol
8	3	0	0.0313	10	0	No Nosema, 0.0313% ethanol
9	3	0	0.0313	10	0	No Nosema, 0.0313% ethanol
10	3	0	0.0313	10	0	No Nosema, 0.0313% ethanol
11	3	0	0.0313	10	0	No Nosema, 0.0313% ethanol
12	3	0	0.0313	10	0	No Nosema, 0.0313% ethanol
13	3	0	0.0313	10	0	No Nosema, 0.0313% ethanol
14	3	0	0.0313	10	0	No Nosema, 0.0313% ethanol
15	3	0	0.0313	10	0	No Nosema, 0.0313% ethanol
16	3	0	0.0313	10	0	No Nosema, 0.0313% ethanol
17	3	0	0.0313	10	0	No Nosema, 0.0313% ethanol
18	3	0	0.0313	10	0	No Nosema, 0.0313% ethanol
19	3	0	0.0313	10	0	No Nosema, 0.0313% ethanol
20	3	0	0.0313	10	0	No Nosema, 0.0313% ethanol
21	3	0	0.0313	10	0	No Nosema, 0.0313% ethanol
22	3	0	0.0313	10	0	No Nosema, 0.0313% ethanol
23	3	0	0.0313	10	0	No Nosema, 0.0313% ethanol
24	3	0	0.0313	10	0	No Nosema, 0.0313% ethanol
25	3	0	0.0313	10	0	No Nosema, 0.0313% ethanol
26	3	0	0.0313	10	0	No Nosema, 0.0313% ethanol
27	3	0	0.0313	10	0	No Nosema, 0.0313% ethanol
28	3	0	0.0313	10	0	No Nosema, 0.0313% ethanol
29	3	0	0.0313	10	0	No Nosema, 0.0313% ethanol
30	3	0	0.0313	10	0	No Nosema, 0.0313% ethanol
31	3	0	0.0313	10	0	No Nosema, 0.0313% ethanol
32	3	0	0.0313	10	0	No Nosema, 0.0313% ethanol
33	3	0	0.0313	10	0	No Nosema, 0.0313% ethanol
34	3	0	0.0313	10	0	No Nosema, 0.0313% ethanol
35	3	0	0.0313	10	0	No Nosema, 0.0313% ethanol
36	3	0	0.0313	10	0	No Nosema, 0.0313% ethanol
37	3	0	0.0313	10	0	No Nosema, 0.0313% ethanol
38	3	0	0.0313	10	0	No Nosema, 0.0313% ethanol
39	3	0	0.0313	10	0	No Nosema, 0.0313% ethanol
40	3	0	0.0313	10	0	No Nosema, 0.0313% ethanol
41	3	0	0.0313	10	0	No Nosema, 0.0313% ethanol
42	3	0	0.0313	10	0	No Nosema, 0.0313% ethanol
43	3	0	0.0313	10	0	No Nosema, 0.0313% ethanol
44	3	0	0.0313	10	0	No Nosema, 0.0313% ethanol
45	3	0	0.0313	10	0	No Nosema, 0.0313% ethanol
46	3	0	0.0313	10	0	No Nosema, 0.0313% ethanol
47	3	0	0.0313	10	0	No Nosema, 0.0313% ethanol
48	3	0	0.0313	10	0	No Nosema, 0.0313% ethanol
49	3	0	0.0313	10	0	No Nosema, 0.0313% ethanol
50	3	0	0.0313	10	0	No Nosema, 0.0313% ethanol
1	4	0	0.0313	2	1	No Nosema, 0.0313% ethanol
2	4	0	0.0313	3	1	No Nosema, 0.0313% ethanol
3	4	0	0.0313	4	1	No Nosema, 0.0313% ethanol
4	4	0	0.0313	6	1	No Nosema, 0.0313% ethanol
5	4	0	0.0313	9	1	No Nosema, 0.0313% ethanol
6	4	0	0.0313	10	0	No Nosema, 0.0313% ethanol
7	4	0	0.0313	10	0	No Nosema, 0.0313% ethanol
8	4	0	0.0313	10	0	No Nosema, 0.0313% ethanol
9	4	0	0.0313	10	0	No Nosema, 0.0313% ethanol
10	4	0	0.0313	10	0	No Nosema, 0.0313% ethanol
11	4	0	0.0313	10	0	No Nosema, 0.0313% ethanol
12	4	0	0.0313	10	0	No Nosema, 0.0313% ethanol
13	4	0	0.0313	10	0	No Nosema, 0.0313% ethanol
14	4	0	0.0313	10	0	No Nosema, 0.0313% ethanol
15	4	0	0.0313	10	0	No Nosema, 0.0313% ethanol
16	4	0	0.0313	10	0	No Nosema, 0.0313% ethanol
17	4	0	0.0313	10	0	No Nosema, 0.0313% ethanol
18	4	0	0.0313	10	0	No Nosema, 0.0313% ethanol
19	4	0	0.0313	10	0	No Nosema, 0.0313% ethanol
20	4	0	0.0313	10	0	No Nosema, 0.0313% ethanol
21	4	0	0.0313	10	0	No Nosema, 0.0313% ethanol
22	4	0	0.0313	10	0	No Nosema, 0.0313% ethanol
23	4	0	0.0313	10	0	No Nosema, 0.0313% ethanol
24	4	0	0.0313	10	0	No Nosema, 0.0313% ethanol
25	4	0	0.0313	10	0	No Nosema, 0.0313% ethanol
26	4	0	0.0313	10	0	No Nosema, 0.0313% ethanol
27	4	0	0.0313	10	0	No Nosema, 0.0313% ethanol
28	4	0	0.0313	10	0	No Nosema, 0.0313% ethanol
29	4	0	0.0313	10	0	No Nosema, 0.0313% ethanol
30	4	0	0.0313	10	0	No Nosema, 0.0313% ethanol
31	4	0	0.0313	10	0	No Nosema, 0.0313% ethanol
32	4	0	0.0313	10	0	No Nosema, 0.0313% ethanol
33	4	0	0.0313	10	0	No Nosema, 0.0313% ethanol
34	4	0	0.0313	10	0	No Nosema, 0.0313% ethanol
35	4	0	0.0313	10	0	No Nosema, 0.0313% ethanol
36	4	0	0.0313	10	0	No Nosema, 0.0313% ethanol
37	4	0	0.0313	10	0	No Nosema, 0.0313% ethanol
38	4	0	0.0313	10	0	No Nosema, 0.0313% ethanol
39	4	0	0.0313	10	0	No Nosema, 0.0313% ethanol
40	4	0	0.0313	10	0	No Nosema, 0.0313% ethanol
41	4	0	0.0313	10	0	No Nosema, 0.0313% ethanol
42	4	0	0.0313	10	0	No Nosema, 0.0313% ethanol
43	4	0	0.0313	10	0	No Nosema, 0.0313% ethanol
44	4	0	0.0313	10	0	No Nosema, 0.0313% ethanol
45	4	0	0.0313	10	0	No Nosema, 0.0313% ethanol
46	4	0	0.0313	10	0	No Nosema, 0.0313% ethanol
47	4	0	0.0313	10	0	No Nosema, 0.0313% ethanol
48	4	0	0.0313	10	0	No Nosema, 0.0313% ethanol
49	4	0	0.0313	10	0	No Nosema, 0.0313% ethanol
50	4	0	0.0313	10	0	No Nosema, 0.0313% ethanol
1	1	0	0.625	1	1	No Nosema, 0.625% ethanol
2	1	0	0.625	4	1	No Nosema, 0.625% ethanol
3	1	0	0.625	5	1	No Nosema, 0.625% ethanol
4	1	0	0.625	7	1	No Nosema, 0.625% ethanol
5	1	0	0.625	10	1	No Nosema, 0.625% ethanol
6	1	0	0.625	10	0	No Nosema, 0.625% ethanol
7	1	0	0.625	10	0	No Nosema, 0.625% ethanol
8	1	0	0.625	10	0	No Nosema, 0.625% ethanol
9	1	0	0.625	10	0	No Nosema, 0.625% ethanol
10	1	0	0.625	10	0	No Nosema, 0.625% ethanol
11	1	0	0.625	10	0	No Nosema, 0.625% ethanol
12	1	0	0.625	10	0	No Nosema, 0.625% ethanol
13	1	0	0.625	10	0	No Nosema, 0.625% ethanol
14	1	0	0.625	10	0	No Nosema, 0.625% ethanol
15	1	0	0.625	10	0	No Nosema, 0.625% ethanol
16	1	0	0.625	10	0	No Nosema, 0.625% ethanol
17	1	0	0.625	10	0	No Nosema, 0.625% ethanol
18	1	0	0.625	10	0	No Nosema, 0.625% ethanol
19	1	0	0.625	10	0	No Nosema, 0.625% ethanol
20	1	0	0.625	10	0	No Nosema, 0.625% ethanol
21	1	0	0.625	10	0	No Nosema, 0.625% ethanol
22	1	0	0.625	10	0	No Nosema, 0.625% ethanol
23	1	0	0.625	10	0	No Nosema, 0.625% ethanol
24	1	0	0.625	10	0	No Nosema, 0.625% ethanol
25	1	0	0.625	10	0	No Nosema, 0.625% ethanol
26	1	0	0.625	10	0	No Nosema, 0.625% ethanol
27	1	0	0.625	10	0	No Nosema, 0.625% ethanol
28	1	0	0.625	10	0	No Nosema, 0.625% ethanol
29	1	0	0.625	10	0	No Nosema, 0.625% ethanol
30	1	0	0.625	10	0	No Nosema, 0.625% ethanol
31	1	0	0.625	10	0	No Nosema, 0.625% ethanol
32	1	0	0.625	10	0	No Nosema, 0.625% ethanol
33	1	0	0.625	10	0	No Nosema, 0.625% ethanol
34	1	0	0.625	10	0	No Nosema, 0.625% ethanol
35	1	0	0.625	10	0	No Nosema, 0.625% ethanol
36	1	0	0.625	10	0	No Nosema, 0.625% ethanol
37	1	0	0.625	10	0	No Nosema, 0.625% ethanol
38	1	0	0.625	10	0	No Nosema, 0.625% ethanol
39	1	0	0.625	10	0	No Nosema, 0.625% ethanol
40	1	0	0.625	10	0	No Nosema, 0.625% ethanol
41	1	0	0.625	10	0	No Nosema, 0.625% ethanol
42	1	0	0.625	10	0	No Nosema, 0.625% ethanol
43	1	0	0.625	10	0	No Nosema, 0.625% ethanol
44	1	0	0.625	10	0	No Nosema, 0.625% ethanol
45	1	0	0.625	10	0	No Nosema, 0.625% ethanol
46	1	0	0.625	10	0	No Nosema, 0.625% ethanol
47	1	0	0.625	10	0	No Nosema, 0.625% ethanol
48	1	0	0.625	10	0	No Nosema, 0.625% ethanol
49	1	0	0.625	10	0	No Nosema, 0.625% ethanol
50	1	0	0.625	10	0	No Nosema, 0.625% ethanol
1	2	0	0.625	2	1	No Nosema, 0.625% ethanol
2	2	0	0.625	4	1	No Nosema, 0.625% ethanol
3	2	0	0.625	6	1	No Nosema, 0.625% ethanol
4	2	0	0.625	6	1	No Nosema, 0.625% ethanol
5	2	0	0.625	8	1	No Nosema, 0.625% ethanol
6	2	0	0.625	10	1	No Nosema, 0.625% ethanol
7	2	0	0.625	10	0	No Nosema, 0.625% ethanol
8	2	0	0.625	10	0	No Nosema, 0.625% ethanol
9	2	0	0.625	10	0	No Nosema, 0.625% ethanol
10	2	0	0.625	10	0	No Nosema, 0.625% ethanol
11	2	0	0.625	10	0	No Nosema, 0.625% ethanol
12	2	0	0.625	10	0	No Nosema, 0.625% ethanol
13	2	0	0.625	10	0	No Nosema, 0.625% ethanol
14	2	0	0.625	10	0	No Nosema, 0.625% ethanol
15	2	0	0.625	10	0	No Nosema, 0.625% ethanol
16	2	0	0.625	10	0	No Nosema, 0.625% ethanol
17	2	0	0.625	10	0	No Nosema, 0.625% ethanol
18	2	0	0.625	10	0	No Nosema, 0.625% ethanol
19	2	0	0.625	10	0	No Nosema, 0.625% ethanol
20	2	0	0.625	10	0	No Nosema, 0.625% ethanol
21	2	0	0.625	10	0	No Nosema, 0.625% ethanol
22	2	0	0.625	10	0	No Nosema, 0.625% ethanol
23	2	0	0.625	10	0	No Nosema, 0.625% ethanol
24	2	0	0.625	10	0	No Nosema, 0.625% ethanol
25	2	0	0.625	10	0	No Nosema, 0.625% ethanol
26	2	0	0.625	10	0	No Nosema, 0.625% ethanol
27	2	0	0.625	10	0	No Nosema, 0.625% ethanol
28	2	0	0.625	10	0	No Nosema, 0.625% ethanol
29	2	0	0.625	10	0	No Nosema, 0.625% ethanol
30	2	0	0.625	10	0	No Nosema, 0.625% ethanol
31	2	0	0.625	10	0	No Nosema, 0.625% ethanol
32	2	0	0.625	10	0	No Nosema, 0.625% ethanol
33	2	0	0.625	10	0	No Nosema, 0.625% ethanol
34	2	0	0.625	10	0	No Nosema, 0.625% ethanol
35	2	0	0.625	10	0	No Nosema, 0.625% ethanol
36	2	0	0.625	10	0	No Nosema, 0.625% ethanol
37	2	0	0.625	10	0	No Nosema, 0.625% ethanol
38	2	0	0.625	10	0	No Nosema, 0.625% ethanol
39	2	0	0.625	10	0	No Nosema, 0.625% ethanol
40	2	0	0.625	10	0	No Nosema, 0.625% ethanol
41	2	0	0.625	10	0	No Nosema, 0.625% ethanol
42	2	0	0.625	10	0	No Nosema, 0.625% ethanol
43	2	0	0.625	10	0	No Nosema, 0.625% ethanol
44	2	0	0.625	10	0	No Nosema, 0.625% ethanol
45	2	0	0.625	10	0	No Nosema, 0.625% ethanol
46	2	0	0.625	10	0	No Nosema, 0.625% ethanol
47	2	0	0.625	10	0	No Nosema, 0.625% ethanol
48	2	0	0.625	10	0	No Nosema, 0.625% ethanol
49	2	0	0.625	10	0	No Nosema, 0.625% ethanol
50	2	0	0.625	10	0	No Nosema, 0.625% ethanol
1	3	0	0.625	1	1	No Nosema, 0.625% ethanol
2	3	0	0.625	4	1	No Nosema, 0.625% ethanol
3	3	0	0.625	5	1	No Nosema, 0.625% ethanol
4	3	0	0.625	7	1	No Nosema, 0.625% ethanol
5	3	0	0.625	9	1	No Nosema, 0.625% ethanol
6	3	0	0.625	10	0	No Nosema, 0.625% ethanol
7	3	0	0.625	10	0	No Nosema, 0.625% ethanol
8	3	0	0.625	10	0	No Nosema, 0.625% ethanol
9	3	0	0.625	10	0	No Nosema, 0.625% ethanol
10	3	0	0.625	10	0	No Nosema, 0.625% ethanol
11	3	0	0.625	10	0	No Nosema, 0.625% ethanol
12	3	0	0.625	10	0	No Nosema, 0.625% ethanol
13	3	0	0.625	10	0	No Nosema, 0.625% ethanol
14	3	0	0.625	10	0	No Nosema, 0.625% ethanol
15	3	0	0.625	10	0	No Nosema, 0.625% ethanol
16	3	0	0.625	10	0	No Nosema, 0.625% ethanol
17	3	0	0.625	10	0	No Nosema, 0.625% ethanol
18	3	0	0.625	10	0	No Nosema, 0.625% ethanol
19	3	0	0.625	10	0	No Nosema, 0.625% ethanol
20	3	0	0.625	10	0	No Nosema, 0.625% ethanol
21	3	0	0.625	10	0	No Nosema, 0.625% ethanol
22	3	0	0.625	10	0	No Nosema, 0.625% ethanol
23	3	0	0.625	10	0	No Nosema, 0.625% ethanol
24	3	0	0.625	10	0	No Nosema, 0.625% ethanol
25	3	0	0.625	10	0	No Nosema, 0.625% ethanol
26	3	0	0.625	10	0	No Nosema, 0.625% ethanol
27	3	0	0.625	10	0	No Nosema, 0.625% ethanol
28	3	0	0.625	10	0	No Nosema, 0.625% ethanol
29	3	0	0.625	10	0	No Nosema, 0.625% ethanol
30	3	0	0.625	10	0	No Nosema, 0.625% ethanol
31	3	0	0.625	10	0	No Nosema, 0.625% ethanol
32	3	0	0.625	10	0	No Nosema, 0.625% ethanol
33	3	0	0.625	10	0	No Nosema, 0.625% ethanol
34	3	0	0.625	10	0	No Nosema, 0.625% ethanol
35	3	0	0.625	10	0	No Nosema, 0.625% ethanol
36	3	0	0.625	10	0	No Nosema, 0.625% ethanol
37	3	0	0.625	10	0	No Nosema, 0.625% ethanol
38	3	0	0.625	10	0	No Nosema, 0.625% ethanol
39	3	0	0.625	10	0	No Nosema, 0.625% ethanol
40	3	0	0.625	10	0	No Nosema, 0.625% ethanol
41	3	0	0.625	10	0	No Nosema, 0.625% ethanol
42	3	0	0.625	10	0	No Nosema, 0.625% ethanol
43	3	0	0.625	10	0	No Nosema, 0.625% ethanol
44	3	0	0.625	10	0	No Nosema, 0.625% ethanol
45	3	0	0.625	10	0	No Nosema, 0.625% ethanol
46	3	0	0.625	10	0	No Nosema, 0.625% ethanol
47	3	0	0.625	10	0	No Nosema, 0.625% ethanol
48	3	0	0.625	10	0	No Nosema, 0.625% ethanol
49	3	0	0.625	10	0	No Nosema, 0.625% ethanol
50	3	0	0.625	10	0	No Nosema, 0.625% ethanol
1	4	0	0.625	2	1	No Nosema, 0.625% ethanol
2	4	0	0.625	2	1	No Nosema, 0.625% ethanol
3	4	0	0.625	3	1	No Nosema, 0.625% ethanol
4	4	0	0.625	5	1	No Nosema, 0.625% ethanol
5	4	0	0.625	6	1	No Nosema, 0.625% ethanol
6	4	0	0.625	8	1	No Nosema, 0.625% ethanol
7	4	0	0.625	10	1	No Nosema, 0.625% ethanol
8	4	0	0.625	10	0	No Nosema, 0.625% ethanol
9	4	0	0.625	10	0	No Nosema, 0.625% ethanol
10	4	0	0.625	10	0	No Nosema, 0.625% ethanol
11	4	0	0.625	10	0	No Nosema, 0.625% ethanol
12	4	0	0.625	10	0	No Nosema, 0.625% ethanol
13	4	0	0.625	10	0	No Nosema, 0.625% ethanol
14	4	0	0.625	10	0	No Nosema, 0.625% ethanol
15	4	0	0.625	10	0	No Nosema, 0.625% ethanol
16	4	0	0.625	10	0	No Nosema, 0.625% ethanol
17	4	0	0.625	10	0	No Nosema, 0.625% ethanol
18	4	0	0.625	10	0	No Nosema, 0.625% ethanol
19	4	0	0.625	10	0	No Nosema, 0.625% ethanol
20	4	0	0.625	10	0	No Nosema, 0.625% ethanol
21	4	0	0.625	10	0	No Nosema, 0.625% ethanol
22	4	0	0.625	10	0	No Nosema, 0.625% ethanol
23	4	0	0.625	10	0	No Nosema, 0.625% ethanol
24	4	0	0.625	10	0	No Nosema, 0.625% ethanol
25	4	0	0.625	10	0	No Nosema, 0.625% ethanol
26	4	0	0.625	10	0	No Nosema, 0.625% ethanol
27	4	0	0.625	10	0	No Nosema, 0.625% ethanol
28	4	0	0.625	10	0	No Nosema, 0.625% ethanol
29	4	0	0.625	10	0	No Nosema, 0.625% ethanol
30	4	0	0.625	10	0	No Nosema, 0.625% ethanol
31	4	0	0.625	10	0	No Nosema, 0.625% ethanol
32	4	0	0.625	10	0	No Nosema, 0.625% ethanol
33	4	0	0.625	10	0	No Nosema, 0.625% ethanol
34	4	0	0.625	10	0	No Nosema, 0.625% ethanol
35	4	0	0.625	10	0	No Nosema, 0.625% ethanol
36	4	0	0.625	10	0	No Nosema, 0.625% ethanol
37	4	0	0.625	10	0	No Nosema, 0.625% ethanol
38	4	0	0.625	10	0	No Nosema, 0.625% ethanol
39	4	0	0.625	10	0	No Nosema, 0.625% ethanol
40	4	0	0.625	10	0	No Nosema, 0.625% ethanol
41	4	0	0.625	10	0	No Nosema, 0.625% ethanol
42	4	0	0.625	10	0	No Nosema, 0.625% ethanol
43	4	0	0.625	10	0	No Nosema, 0.625% ethanol
44	4	0	0.625	10	0	No Nosema, 0.625% ethanol
45	4	0	0.625	10	0	No Nosema, 0.625% ethanol
46	4	0	0.625	10	0	No Nosema, 0.625% ethanol
47	4	0	0.625	10	0	No Nosema, 0.625% ethanol
48	4	0	0.625	10	0	No Nosema, 0.625% ethanol
49	4	0	0.625	10	0	No Nosema, 0.625% ethanol
50	4	0	0.625	10	0	No Nosema, 0.625% ethanol
1	1	0	1.25	1	1	No Nosema, 1.25% ethanol
2	1	0	1.25	2	1	No Nosema, 1.25% ethanol
3	1	0	1.25	4	1	No Nosema, 1.25% ethanol
4	1	0	1.25	5	1	No Nosema, 1.25% ethanol
5	1	0	1.25	7	1	No Nosema, 1.25% ethanol
6	1	0	1.25	8	1	No Nosema, 1.25% ethanol
7	1	0	1.25	10	1	No Nosema, 1.25% ethanol
8	1	0	1.25	10	0	No Nosema, 1.25% ethanol
9	1	0	1.25	10	0	No Nosema, 1.25% ethanol
10	1	0	1.25	10	0	No Nosema, 1.25% ethanol
11	1	0	1.25	10	0	No Nosema, 1.25% ethanol
12	1	0	1.25	10	0	No Nosema, 1.25% ethanol
13	1	0	1.25	10	0	No Nosema, 1.25% ethanol
14	1	0	1.25	10	0	No Nosema, 1.25% ethanol
15	1	0	1.25	10	0	No Nosema, 1.25% ethanol
16	1	0	1.25	10	0	No Nosema, 1.25% ethanol
17	1	0	1.25	10	0	No Nosema, 1.25% ethanol
18	1	0	1.25	10	0	No Nosema, 1.25% ethanol
19	1	0	1.25	10	0	No Nosema, 1.25% ethanol
20	1	0	1.25	10	0	No Nosema, 1.25% ethanol
21	1	0	1.25	10	0	No Nosema, 1.25% ethanol
22	1	0	1.25	10	0	No Nosema, 1.25% ethanol
23	1	0	1.25	10	0	No Nosema, 1.25% ethanol
24	1	0	1.25	10	0	No Nosema, 1.25% ethanol
25	1	0	1.25	10	0	No Nosema, 1.25% ethanol
26	1	0	1.25	10	0	No Nosema, 1.25% ethanol
27	1	0	1.25	10	0	No Nosema, 1.25% ethanol
28	1	0	1.25	10	0	No Nosema, 1.25% ethanol
29	1	0	1.25	10	0	No Nosema, 1.25% ethanol
30	1	0	1.25	10	0	No Nosema, 1.25% ethanol
31	1	0	1.25	10	0	No Nosema, 1.25% ethanol
32	1	0	1.25	10	0	No Nosema, 1.25% ethanol
33	1	0	1.25	10	0	No Nosema, 1.25% ethanol
34	1	0	1.25	10	0	No Nosema, 1.25% ethanol
35	1	0	1.25	10	0	No Nosema, 1.25% ethanol
36	1	0	1.25	10	0	No Nosema, 1.25% ethanol
37	1	0	1.25	10	0	No Nosema, 1.25% ethanol
38	1	0	1.25	10	0	No Nosema, 1.25% ethanol
39	1	0	1.25	10	0	No Nosema, 1.25% ethanol
40	1	0	1.25	10	0	No Nosema, 1.25% ethanol
41	1	0	1.25	10	0	No Nosema, 1.25% ethanol
42	1	0	1.25	10	0	No Nosema, 1.25% ethanol
43	1	0	1.25	10	0	No Nosema, 1.25% ethanol
44	1	0	1.25	10	0	No Nosema, 1.25% ethanol
45	1	0	1.25	10	0	No Nosema, 1.25% ethanol
46	1	0	1.25	10	0	No Nosema, 1.25% ethanol
47	1	0	1.25	10	0	No Nosema, 1.25% ethanol
48	1	0	1.25	10	0	No Nosema, 1.25% ethanol
49	1	0	1.25	10	0	No Nosema, 1.25% ethanol
50	1	0	1.25	10	0	No Nosema, 1.25% ethanol
1	2	0	1.25	1	1	No Nosema, 1.25% ethanol
2	2	0	1.25	1	1	No Nosema, 1.25% ethanol
3	2	0	1.25	3	1	No Nosema, 1.25% ethanol
4	2	0	1.25	7	1	No Nosema, 1.25% ethanol
5	2	0	1.25	9	1	No Nosema, 1.25% ethanol
6	2	0	1.25	10	0	No Nosema, 1.25% ethanol
7	2	0	1.25	10	0	No Nosema, 1.25% ethanol
8	2	0	1.25	10	0	No Nosema, 1.25% ethanol
9	2	0	1.25	10	0	No Nosema, 1.25% ethanol
10	2	0	1.25	10	0	No Nosema, 1.25% ethanol
11	2	0	1.25	10	0	No Nosema, 1.25% ethanol
12	2	0	1.25	10	0	No Nosema, 1.25% ethanol
13	2	0	1.25	10	0	No Nosema, 1.25% ethanol
14	2	0	1.25	10	0	No Nosema, 1.25% ethanol
15	2	0	1.25	10	0	No Nosema, 1.25% ethanol
16	2	0	1.25	10	0	No Nosema, 1.25% ethanol
17	2	0	1.25	10	0	No Nosema, 1.25% ethanol
18	2	0	1.25	10	0	No Nosema, 1.25% ethanol
19	2	0	1.25	10	0	No Nosema, 1.25% ethanol
20	2	0	1.25	10	0	No Nosema, 1.25% ethanol
21	2	0	1.25	10	0	No Nosema, 1.25% ethanol
22	2	0	1.25	10	0	No Nosema, 1.25% ethanol
23	2	0	1.25	10	0	No Nosema, 1.25% ethanol
24	2	0	1.25	10	0	No Nosema, 1.25% ethanol
25	2	0	1.25	10	0	No Nosema, 1.25% ethanol
26	2	0	1.25	10	0	No Nosema, 1.25% ethanol
27	2	0	1.25	10	0	No Nosema, 1.25% ethanol
28	2	0	1.25	10	0	No Nosema, 1.25% ethanol
29	2	0	1.25	10	0	No Nosema, 1.25% ethanol
30	2	0	1.25	10	0	No Nosema, 1.25% ethanol
31	2	0	1.25	10	0	No Nosema, 1.25% ethanol
32	2	0	1.25	10	0	No Nosema, 1.25% ethanol
33	2	0	1.25	10	0	No Nosema, 1.25% ethanol
34	2	0	1.25	10	0	No Nosema, 1.25% ethanol
35	2	0	1.25	10	0	No Nosema, 1.25% ethanol
36	2	0	1.25	10	0	No Nosema, 1.25% ethanol
37	2	0	1.25	10	0	No Nosema, 1.25% ethanol
38	2	0	1.25	10	0	No Nosema, 1.25% ethanol
39	2	0	1.25	10	0	No Nosema, 1.25% ethanol
40	2	0	1.25	10	0	No Nosema, 1.25% ethanol
41	2	0	1.25	10	0	No Nosema, 1.25% ethanol
42	2	0	1.25	10	0	No Nosema, 1.25% ethanol
43	2	0	1.25	10	0	No Nosema, 1.25% ethanol
44	2	0	1.25	10	0	No Nosema, 1.25% ethanol
45	2	0	1.25	10	0	No Nosema, 1.25% ethanol
46	2	0	1.25	10	0	No Nosema, 1.25% ethanol
47	2	0	1.25	10	0	No Nosema, 1.25% ethanol
48	2	0	1.25	10	0	No Nosema, 1.25% ethanol
49	2	0	1.25	10	0	No Nosema, 1.25% ethanol
50	2	0	1.25	10	0	No Nosema, 1.25% ethanol
1	3	0	1.25	1	1	No Nosema, 1.25% ethanol
2	3	0	1.25	3	1	No Nosema, 1.25% ethanol
3	3	0	1.25	3	1	No Nosema, 1.25% ethanol
4	3	0	1.25	4	1	No Nosema, 1.25% ethanol
5	3	0	1.25	6	1	No Nosema, 1.25% ethanol
6	3	0	1.25	7	1	No Nosema, 1.25% ethanol
7	3	0	1.25	10	1	No Nosema, 1.25% ethanol
8	3	0	1.25	10	1	No Nosema, 1.25% ethanol
9	3	0	1.25	10	0	No Nosema, 1.25% ethanol
10	3	0	1.25	10	0	No Nosema, 1.25% ethanol
11	3	0	1.25	10	0	No Nosema, 1.25% ethanol
12	3	0	1.25	10	0	No Nosema, 1.25% ethanol
13	3	0	1.25	10	0	No Nosema, 1.25% ethanol
14	3	0	1.25	10	0	No Nosema, 1.25% ethanol
15	3	0	1.25	10	0	No Nosema, 1.25% ethanol
16	3	0	1.25	10	0	No Nosema, 1.25% ethanol
17	3	0	1.25	10	0	No Nosema, 1.25% ethanol
18	3	0	1.25	10	0	No Nosema, 1.25% ethanol
19	3	0	1.25	10	0	No Nosema, 1.25% ethanol
20	3	0	1.25	10	0	No Nosema, 1.25% ethanol
21	3	0	1.25	10	0	No Nosema, 1.25% ethanol
22	3	0	1.25	10	0	No Nosema, 1.25% ethanol
23	3	0	1.25	10	0	No Nosema, 1.25% ethanol
24	3	0	1.25	10	0	No Nosema, 1.25% ethanol
25	3	0	1.25	10	0	No Nosema, 1.25% ethanol
26	3	0	1.25	10	0	No Nosema, 1.25% ethanol
27	3	0	1.25	10	0	No Nosema, 1.25% ethanol
28	3	0	1.25	10	0	No Nosema, 1.25% ethanol
29	3	0	1.25	10	0	No Nosema, 1.25% ethanol
30	3	0	1.25	10	0	No Nosema, 1.25% ethanol
31	3	0	1.25	10	0	No Nosema, 1.25% ethanol
32	3	0	1.25	10	0	No Nosema, 1.25% ethanol
33	3	0	1.25	10	0	No Nosema, 1.25% ethanol
34	3	0	1.25	10	0	No Nosema, 1.25% ethanol
35	3	0	1.25	10	0	No Nosema, 1.25% ethanol
36	3	0	1.25	10	0	No Nosema, 1.25% ethanol
37	3	0	1.25	10	0	No Nosema, 1.25% ethanol
38	3	0	1.25	10	0	No Nosema, 1.25% ethanol
39	3	0	1.25	10	0	No Nosema, 1.25% ethanol
40	3	0	1.25	10	0	No Nosema, 1.25% ethanol
41	3	0	1.25	10	0	No Nosema, 1.25% ethanol
42	3	0	1.25	10	0	No Nosema, 1.25% ethanol
43	3	0	1.25	10	0	No Nosema, 1.25% ethanol
44	3	0	1.25	10	0	No Nosema, 1.25% ethanol
45	3	0	1.25	10	0	No Nosema, 1.25% ethanol
46	3	0	1.25	10	0	No Nosema, 1.25% ethanol
47	3	0	1.25	10	0	No Nosema, 1.25% ethanol
48	3	0	1.25	10	0	No Nosema, 1.25% ethanol
49	3	0	1.25	10	0	No Nosema, 1.25% ethanol
50	3	0	1.25	10	0	No Nosema, 1.25% ethanol
1	4	0	1.25	1	1	No Nosema, 1.25% ethanol
2	4	0	1.25	2	1	No Nosema, 1.25% ethanol
3	4	0	1.25	4	1	No Nosema, 1.25% ethanol
4	4	0	1.25	6	1	No Nosema, 1.25% ethanol
5	4	0	1.25	6	1	No Nosema, 1.25% ethanol
6	4	0	1.25	9	1	No Nosema, 1.25% ethanol
7	4	0	1.25	10	0	No Nosema, 1.25% ethanol
8	4	0	1.25	10	0	No Nosema, 1.25% ethanol
9	4	0	1.25	10	0	No Nosema, 1.25% ethanol
10	4	0	1.25	10	0	No Nosema, 1.25% ethanol
11	4	0	1.25	10	0	No Nosema, 1.25% ethanol
12	4	0	1.25	10	0	No Nosema, 1.25% ethanol
13	4	0	1.25	10	0	No Nosema, 1.25% ethanol
14	4	0	1.25	10	0	No Nosema, 1.25% ethanol
15	4	0	1.25	10	0	No Nosema, 1.25% ethanol
16	4	0	1.25	10	0	No Nosema, 1.25% ethanol
17	4	0	1.25	10	0	No Nosema, 1.25% ethanol
18	4	0	1.25	10	0	No Nosema, 1.25% ethanol
19	4	0	1.25	10	0	No Nosema, 1.25% ethanol
20	4	0	1.25	10	0	No Nosema, 1.25% ethanol
21	4	0	1.25	10	0	No Nosema, 1.25% ethanol
22	4	0	1.25	10	0	No Nosema, 1.25% ethanol
23	4	0	1.25	10	0	No Nosema, 1.25% ethanol
24	4	0	1.25	10	0	No Nosema, 1.25% ethanol
25	4	0	1.25	10	0	No Nosema, 1.25% ethanol
26	4	0	1.25	10	0	No Nosema, 1.25% ethanol
27	4	0	1.25	10	0	No Nosema, 1.25% ethanol
28	4	0	1.25	10	0	No Nosema, 1.25% ethanol
29	4	0	1.25	10	0	No Nosema, 1.25% ethanol
30	4	0	1.25	10	0	No Nosema, 1.25% ethanol
31	4	0	1.25	10	0	No Nosema, 1.25% ethanol
32	4	0	1.25	10	0	No Nosema, 1.25% ethanol
33	4	0	1.25	10	0	No Nosema, 1.25% ethanol
34	4	0	1.25	10	0	No Nosema, 1.25% ethanol
35	4	0	1.25	10	0	No Nosema, 1.25% ethanol
36	4	0	1.25	10	0	No Nosema, 1.25% ethanol
37	4	0	1.25	10	0	No Nosema, 1.25% ethanol
38	4	0	1.25	10	0	No Nosema, 1.25% ethanol
39	4	0	1.25	10	0	No Nosema, 1.25% ethanol
40	4	0	1.25	10	0	No Nosema, 1.25% ethanol
41	4	0	1.25	10	0	No Nosema, 1.25% ethanol
42	4	0	1.25	10	0	No Nosema, 1.25% ethanol
43	4	0	1.25	10	0	No Nosema, 1.25% ethanol
44	4	0	1.25	10	0	No Nosema, 1.25% ethanol
45	4	0	1.25	10	0	No Nosema, 1.25% ethanol
46	4	0	1.25	10	0	No Nosema, 1.25% ethanol
47	4	0	1.25	10	0	No Nosema, 1.25% ethanol
48	4	0	1.25	10	0	No Nosema, 1.25% ethanol
49	4	0	1.25	10	0	No Nosema, 1.25% ethanol
50	4	0	1.25	10	0	No Nosema, 1.25% ethanol
1	1	0	2.5	1	1	No Nosema, 2.5% ethanol
2	1	0	2.5	1	1	No Nosema, 2.5% ethanol
3	1	0	2.5	2	1	No Nosema, 2.5% ethanol
4	1	0	2.5	3	1	No Nosema, 2.5% ethanol
5	1	0	2.5	4	1	No Nosema, 2.5% ethanol
6	1	0	2.5	4	1	No Nosema, 2.5% ethanol
7	1	0	2.5	5	1	No Nosema, 2.5% ethanol
8	1	0	2.5	5	1	No Nosema, 2.5% ethanol
9	1	0	2.5	5	1	No Nosema, 2.5% ethanol
10	1	0	2.5	6	1	No Nosema, 2.5% ethanol
11	1	0	2.5	7	1	No Nosema, 2.5% ethanol
12	1	0	2.5	7	1	No Nosema, 2.5% ethanol
13	1	0	2.5	7	1	No Nosema, 2.5% ethanol
14	1	0	2.5	7	1	No Nosema, 2.5% ethanol
15	1	0	2.5	8	1	No Nosema, 2.5% ethanol
16	1	0	2.5	9	1	No Nosema, 2.5% ethanol
17	1	0	2.5	10	1	No Nosema, 2.5% ethanol
18	1	0	2.5	10	0	No Nosema, 2.5% ethanol
19	1	0	2.5	10	0	No Nosema, 2.5% ethanol
20	1	0	2.5	10	0	No Nosema, 2.5% ethanol
21	1	0	2.5	10	0	No Nosema, 2.5% ethanol
22	1	0	2.5	10	0	No Nosema, 2.5% ethanol
23	1	0	2.5	10	0	No Nosema, 2.5% ethanol
24	1	0	2.5	10	0	No Nosema, 2.5% ethanol
25	1	0	2.5	10	0	No Nosema, 2.5% ethanol
26	1	0	2.5	10	0	No Nosema, 2.5% ethanol
27	1	0	2.5	10	0	No Nosema, 2.5% ethanol
28	1	0	2.5	10	0	No Nosema, 2.5% ethanol
29	1	0	2.5	10	0	No Nosema, 2.5% ethanol
30	1	0	2.5	10	0	No Nosema, 2.5% ethanol
31	1	0	2.5	10	0	No Nosema, 2.5% ethanol
32	1	0	2.5	10	0	No Nosema, 2.5% ethanol
33	1	0	2.5	10	0	No Nosema, 2.5% ethanol
34	1	0	2.5	10	0	No Nosema, 2.5% ethanol
35	1	0	2.5	10	0	No Nosema, 2.5% ethanol
36	1	0	2.5	10	0	No Nosema, 2.5% ethanol
37	1	0	2.5	10	0	No Nosema, 2.5% ethanol
38	1	0	2.5	10	0	No Nosema, 2.5% ethanol
39	1	0	2.5	10	0	No Nosema, 2.5% ethanol
40	1	0	2.5	10	0	No Nosema, 2.5% ethanol
41	1	0	2.5	10	0	No Nosema, 2.5% ethanol
42	1	0	2.5	10	0	No Nosema, 2.5% ethanol
43	1	0	2.5	10	0	No Nosema, 2.5% ethanol
44	1	0	2.5	10	0	No Nosema, 2.5% ethanol
45	1	0	2.5	10	0	No Nosema, 2.5% ethanol
46	1	0	2.5	10	0	No Nosema, 2.5% ethanol
47	1	0	2.5	10	0	No Nosema, 2.5% ethanol
48	1	0	2.5	10	0	No Nosema, 2.5% ethanol
49	1	0	2.5	10	0	No Nosema, 2.5% ethanol
50	1	0	2.5	10	0	No Nosema, 2.5% ethanol
1	2	0	2.5	1	1	No Nosema, 2.5% ethanol
2	2	0	2.5	2	1	No Nosema, 2.5% ethanol
3	2	0	2.5	2	1	No Nosema, 2.5% ethanol
4	2	0	2.5	2	1	No Nosema, 2.5% ethanol
5	2	0	2.5	3	1	No Nosema, 2.5% ethanol
6	2	0	2.5	3	1	No Nosema, 2.5% ethanol
7	2	0	2.5	4	1	No Nosema, 2.5% ethanol
8	2	0	2.5	4	1	No Nosema, 2.5% ethanol
9	2	0	2.5	4	1	No Nosema, 2.5% ethanol
10	2	0	2.5	5	1	No Nosema, 2.5% ethanol
11	2	0	2.5	5	1	No Nosema, 2.5% ethanol
12	2	0	2.5	6	1	No Nosema, 2.5% ethanol
13	2	0	2.5	6	1	No Nosema, 2.5% ethanol
14	2	0	2.5	6	1	No Nosema, 2.5% ethanol
15	2	0	2.5	7	1	No Nosema, 2.5% ethanol
16	2	0	2.5	8	1	No Nosema, 2.5% ethanol
17	2	0	2.5	8	1	No Nosema, 2.5% ethanol
18	2	0	2.5	9	1	No Nosema, 2.5% ethanol
19	2	0	2.5	9	1	No Nosema, 2.5% ethanol
20	2	0	2.5	10	1	No Nosema, 2.5% ethanol
21	2	0	2.5	10	0	No Nosema, 2.5% ethanol
22	2	0	2.5	10	0	No Nosema, 2.5% ethanol
23	2	0	2.5	10	0	No Nosema, 2.5% ethanol
24	2	0	2.5	10	0	No Nosema, 2.5% ethanol
25	2	0	2.5	10	0	No Nosema, 2.5% ethanol
26	2	0	2.5	10	0	No Nosema, 2.5% ethanol
27	2	0	2.5	10	0	No Nosema, 2.5% ethanol
28	2	0	2.5	10	0	No Nosema, 2.5% ethanol
29	2	0	2.5	10	0	No Nosema, 2.5% ethanol
30	2	0	2.5	10	0	No Nosema, 2.5% ethanol
31	2	0	2.5	10	0	No Nosema, 2.5% ethanol
32	2	0	2.5	10	0	No Nosema, 2.5% ethanol
33	2	0	2.5	10	0	No Nosema, 2.5% ethanol
34	2	0	2.5	10	0	No Nosema, 2.5% ethanol
35	2	0	2.5	10	0	No Nosema, 2.5% ethanol
36	2	0	2.5	10	0	No Nosema, 2.5% ethanol
37	2	0	2.5	10	0	No Nosema, 2.5% ethanol
38	2	0	2.5	10	0	No Nosema, 2.5% ethanol
39	2	0	2.5	10	0	No Nosema, 2.5% ethanol
40	2	0	2.5	10	0	No Nosema, 2.5% ethanol
41	2	0	2.5	10	0	No Nosema, 2.5% ethanol
42	2	0	2.5	10	0	No Nosema, 2.5% ethanol
43	2	0	2.5	10	0	No Nosema, 2.5% ethanol
44	2	0	2.5	10	0	No Nosema, 2.5% ethanol
45	2	0	2.5	10	0	No Nosema, 2.5% ethanol
46	2	0	2.5	10	0	No Nosema, 2.5% ethanol
47	2	0	2.5	10	0	No Nosema, 2.5% ethanol
48	2	0	2.5	10	0	No Nosema, 2.5% ethanol
49	2	0	2.5	10	0	No Nosema, 2.5% ethanol
50	2	0	2.5	10	0	No Nosema, 2.5% ethanol
1	3	0	2.5	3	1	No Nosema, 2.5% ethanol
2	3	0	2.5	4	1	No Nosema, 2.5% ethanol
3	3	0	2.5	5	1	No Nosema, 2.5% ethanol
4	3	0	2.5	5	1	No Nosema, 2.5% ethanol
5	3	0	2.5	6	1	No Nosema, 2.5% ethanol
6	3	0	2.5	6	1	No Nosema, 2.5% ethanol
7	3	0	2.5	6	1	No Nosema, 2.5% ethanol
8	3	0	2.5	7	1	No Nosema, 2.5% ethanol
9	3	0	2.5	7	1	No Nosema, 2.5% ethanol
10	3	0	2.5	8	1	No Nosema, 2.5% ethanol
11	3	0	2.5	8	1	No Nosema, 2.5% ethanol
12	3	0	2.5	8	1	No Nosema, 2.5% ethanol
13	3	0	2.5	9	1	No Nosema, 2.5% ethanol
14	3	0	2.5	9	1	No Nosema, 2.5% ethanol
15	3	0	2.5	9	1	No Nosema, 2.5% ethanol
16	3	0	2.5	10	1	No Nosema, 2.5% ethanol
17	3	0	2.5	10	1	No Nosema, 2.5% ethanol
18	3	0	2.5	10	0	No Nosema, 2.5% ethanol
19	3	0	2.5	10	0	No Nosema, 2.5% ethanol
20	3	0	2.5	10	0	No Nosema, 2.5% ethanol
21	3	0	2.5	10	0	No Nosema, 2.5% ethanol
22	3	0	2.5	10	0	No Nosema, 2.5% ethanol
23	3	0	2.5	10	0	No Nosema, 2.5% ethanol
24	3	0	2.5	10	0	No Nosema, 2.5% ethanol
25	3	0	2.5	10	0	No Nosema, 2.5% ethanol
26	3	0	2.5	10	0	No Nosema, 2.5% ethanol
27	3	0	2.5	10	0	No Nosema, 2.5% ethanol
28	3	0	2.5	10	0	No Nosema, 2.5% ethanol
29	3	0	2.5	10	0	No Nosema, 2.5% ethanol
30	3	0	2.5	10	0	No Nosema, 2.5% ethanol
31	3	0	2.5	10	0	No Nosema, 2.5% ethanol
32	3	0	2.5	10	0	No Nosema, 2.5% ethanol
33	3	0	2.5	10	0	No Nosema, 2.5% ethanol
34	3	0	2.5	10	0	No Nosema, 2.5% ethanol
35	3	0	2.5	10	0	No Nosema, 2.5% ethanol
36	3	0	2.5	10	0	No Nosema, 2.5% ethanol
37	3	0	2.5	10	0	No Nosema, 2.5% ethanol
38	3	0	2.5	10	0	No Nosema, 2.5% ethanol
39	3	0	2.5	10	0	No Nosema, 2.5% ethanol
40	3	0	2.5	10	0	No Nosema, 2.5% ethanol
41	3	0	2.5	10	0	No Nosema, 2.5% ethanol
42	3	0	2.5	10	0	No Nosema, 2.5% ethanol
43	3	0	2.5	10	0	No Nosema, 2.5% ethanol
44	3	0	2.5	10	0	No Nosema, 2.5% ethanol
45	3	0	2.5	10	0	No Nosema, 2.5% ethanol
46	3	0	2.5	10	0	No Nosema, 2.5% ethanol
47	3	0	2.5	10	0	No Nosema, 2.5% ethanol
48	3	0	2.5	10	0	No Nosema, 2.5% ethanol
49	3	0	2.5	10	0	No Nosema, 2.5% ethanol
50	3	0	2.5	10	0	No Nosema, 2.5% ethanol
1	4	0	2.5	1	1	No Nosema, 2.5% ethanol
2	4	0	2.5	1	2	No Nosema, 2.5% ethanol
3	4	0	2.5	3	3	No Nosema, 2.5% ethanol
4	4	0	2.5	4	4	No Nosema, 2.5% ethanol
5	4	0	2.5	5	5	No Nosema, 2.5% ethanol
6	4	0	2.5	5	6	No Nosema, 2.5% ethanol
7	4	0	2.5	5	7	No Nosema, 2.5% ethanol
8	4	0	2.5	6	8	No Nosema, 2.5% ethanol
9	4	0	2.5	6	9	No Nosema, 2.5% ethanol
10	4	0	2.5	7	10	No Nosema, 2.5% ethanol
11	4	0	2.5	7	11	No Nosema, 2.5% ethanol
12	4	0	2.5	7	12	No Nosema, 2.5% ethanol
13	4	0	2.5	7	13	No Nosema, 2.5% ethanol
14	4	0	2.5	8	14	No Nosema, 2.5% ethanol
15	4	0	2.5	8	15	No Nosema, 2.5% ethanol
16	4	0	2.5	9	16	No Nosema, 2.5% ethanol
17	4	0	2.5	9	17	No Nosema, 2.5% ethanol
18	4	0	2.5	9	18	No Nosema, 2.5% ethanol
19	4	0	2.5	9	19	No Nosema, 2.5% ethanol
20	4	0	2.5	10	20	No Nosema, 2.5% ethanol
21	4	0	2.5	10	21	No Nosema, 2.5% ethanol
22	4	0	2.5	10	0	No Nosema, 2.5% ethanol
23	4	0	2.5	10	0	No Nosema, 2.5% ethanol
24	4	0	2.5	10	0	No Nosema, 2.5% ethanol
25	4	0	2.5	10	0	No Nosema, 2.5% ethanol
26	4	0	2.5	10	0	No Nosema, 2.5% ethanol
27	4	0	2.5	10	0	No Nosema, 2.5% ethanol
28	4	0	2.5	10	0	No Nosema, 2.5% ethanol
29	4	0	2.5	10	0	No Nosema, 2.5% ethanol
30	4	0	2.5	10	0	No Nosema, 2.5% ethanol
31	4	0	2.5	10	0	No Nosema, 2.5% ethanol
32	4	0	2.5	10	0	No Nosema, 2.5% ethanol
33	4	0	2.5	10	0	No Nosema, 2.5% ethanol
34	4	0	2.5	10	0	No Nosema, 2.5% ethanol
35	4	0	2.5	10	0	No Nosema, 2.5% ethanol
36	4	0	2.5	10	0	No Nosema, 2.5% ethanol
37	4	0	2.5	10	0	No Nosema, 2.5% ethanol
38	4	0	2.5	10	0	No Nosema, 2.5% ethanol
39	4	0	2.5	10	0	No Nosema, 2.5% ethanol
40	4	0	2.5	10	0	No Nosema, 2.5% ethanol
41	4	0	2.5	10	0	No Nosema, 2.5% ethanol
42	4	0	2.5	10	0	No Nosema, 2.5% ethanol
43	4	0	2.5	10	0	No Nosema, 2.5% ethanol
44	4	0	2.5	10	0	No Nosema, 2.5% ethanol
45	4	0	2.5	10	0	No Nosema, 2.5% ethanol
46	4	0	2.5	10	0	No Nosema, 2.5% ethanol
47	4	0	2.5	10	0	No Nosema, 2.5% ethanol
48	4	0	2.5	10	0	No Nosema, 2.5% ethanol
49	4	0	2.5	10	0	No Nosema, 2.5% ethanol
50	4	0	2.5	10	0	No Nosema, 2.5% ethanol
1	1	0	5	1	1	No Nosema, 5% ethanol
2	1	0	5	1	1	No Nosema, 5% ethanol
3	1	0	5	1	1	No Nosema, 5% ethanol
4	1	0	5	2	1	No Nosema, 5% ethanol
5	1	0	5	2	1	No Nosema, 5% ethanol
6	1	0	5	3	1	No Nosema, 5% ethanol
7	1	0	5	3	1	No Nosema, 5% ethanol
8	1	0	5	4	1	No Nosema, 5% ethanol
9	1	0	5	4	1	No Nosema, 5% ethanol
10	1	0	5	4	1	No Nosema, 5% ethanol
11	1	0	5	4	1	No Nosema, 5% ethanol
12	1	0	5	5	1	No Nosema, 5% ethanol
13	1	0	5	5	1	No Nosema, 5% ethanol
14	1	0	5	5	1	No Nosema, 5% ethanol
15	1	0	5	6	1	No Nosema, 5% ethanol
16	1	0	5	6	1	No Nosema, 5% ethanol
17	1	0	5	6	1	No Nosema, 5% ethanol
18	1	0	5	7	1	No Nosema, 5% ethanol
19	1	0	5	7	1	No Nosema, 5% ethanol
20	1	0	5	7	1	No Nosema, 5% ethanol
21	1	0	5	8	1	No Nosema, 5% ethanol
22	1	0	5	8	1	No Nosema, 5% ethanol
23	1	0	5	9	1	No Nosema, 5% ethanol
24	1	0	5	9	1	No Nosema, 5% ethanol
25	1	0	5	9	1	No Nosema, 5% ethanol
26	1	0	5	10	1	No Nosema, 5% ethanol
27	1	0	5	10	0	No Nosema, 5% ethanol
28	1	0	5	10	0	No Nosema, 5% ethanol
29	1	0	5	10	0	No Nosema, 5% ethanol
30	1	0	5	10	0	No Nosema, 5% ethanol
31	1	0	5	10	0	No Nosema, 5% ethanol
32	1	0	5	10	0	No Nosema, 5% ethanol
33	1	0	5	10	0	No Nosema, 5% ethanol
34	1	0	5	10	0	No Nosema, 5% ethanol
35	1	0	5	10	0	No Nosema, 5% ethanol
36	1	0	5	10	0	No Nosema, 5% ethanol
37	1	0	5	10	0	No Nosema, 5% ethanol
38	1	0	5	10	0	No Nosema, 5% ethanol
39	1	0	5	10	0	No Nosema, 5% ethanol
40	1	0	5	10	0	No Nosema, 5% ethanol
41	1	0	5	10	0	No Nosema, 5% ethanol
42	1	0	5	10	0	No Nosema, 5% ethanol
43	1	0	5	10	0	No Nosema, 5% ethanol
44	1	0	5	10	0	No Nosema, 5% ethanol
45	1	0	5	10	0	No Nosema, 5% ethanol
46	1	0	5	10	0	No Nosema, 5% ethanol
47	1	0	5	10	0	No Nosema, 5% ethanol
48	1	0	5	10	0	No Nosema, 5% ethanol
49	1	0	5	10	0	No Nosema, 5% ethanol
50	1	0	5	10	0	No Nosema, 5% ethanol
1	2	0	5	1	1	No Nosema, 5% ethanol
2	2	0	5	1	1	No Nosema, 5% ethanol
3	2	0	5	2	1	No Nosema, 5% ethanol
4	2	0	5	3	1	No Nosema, 5% ethanol
5	2	0	5	3	1	No Nosema, 5% ethanol
6	2	0	5	3	1	No Nosema, 5% ethanol
7	2	0	5	4	1	No Nosema, 5% ethanol
8	2	0	5	5	1	No Nosema, 5% ethanol
9	2	0	5	5	1	No Nosema, 5% ethanol
10	2	0	5	6	1	No Nosema, 5% ethanol
11	2	0	5	6	1	No Nosema, 5% ethanol
12	2	0	5	6	1	No Nosema, 5% ethanol
13	2	0	5	6	1	No Nosema, 5% ethanol
14	2	0	5	7	1	No Nosema, 5% ethanol
15	2	0	5	7	1	No Nosema, 5% ethanol
16	2	0	5	7	1	No Nosema, 5% ethanol
17	2	0	5	7	1	No Nosema, 5% ethanol
18	2	0	5	7	1	No Nosema, 5% ethanol
19	2	0	5	8	1	No Nosema, 5% ethanol
20	2	0	5	8	1	No Nosema, 5% ethanol
21	2	0	5	8	1	No Nosema, 5% ethanol
22	2	0	5	8	1	No Nosema, 5% ethanol
23	2	0	5	9	1	No Nosema, 5% ethanol
24	2	0	5	9	1	No Nosema, 5% ethanol
25	2	0	5	9	1	No Nosema, 5% ethanol
26	2	0	5	9	1	No Nosema, 5% ethanol
27	2	0	5	9	1	No Nosema, 5% ethanol
28	2	0	5	10	1	No Nosema, 5% ethanol
29	2	0	5	10	1	No Nosema, 5% ethanol
30	2	0	5	10	1	No Nosema, 5% ethanol
31	2	0	5	10	1	No Nosema, 5% ethanol
32	2	0	5	10	1	No Nosema, 5% ethanol
33	2	0	5	10	1	No Nosema, 5% ethanol
34	2	0	5	10	0	No Nosema, 5% ethanol
35	2	0	5	10	0	No Nosema, 5% ethanol
36	2	0	5	10	0	No Nosema, 5% ethanol
37	2	0	5	10	0	No Nosema, 5% ethanol
38	2	0	5	10	0	No Nosema, 5% ethanol
39	2	0	5	10	0	No Nosema, 5% ethanol
40	2	0	5	10	0	No Nosema, 5% ethanol
41	2	0	5	10	0	No Nosema, 5% ethanol
42	2	0	5	10	0	No Nosema, 5% ethanol
43	2	0	5	10	0	No Nosema, 5% ethanol
44	2	0	5	10	0	No Nosema, 5% ethanol
45	2	0	5	10	0	No Nosema, 5% ethanol
46	2	0	5	10	0	No Nosema, 5% ethanol
47	2	0	5	10	0	No Nosema, 5% ethanol
48	2	0	5	10	0	No Nosema, 5% ethanol
49	2	0	5	10	0	No Nosema, 5% ethanol
50	2	0	5	10	0	No Nosema, 5% ethanol
1	3	0	5	1	1	No Nosema, 5% ethanol
2	3	0	5	1	1	No Nosema, 5% ethanol
3	3	0	5	2	1	No Nosema, 5% ethanol
4	3	0	5	2	1	No Nosema, 5% ethanol
5	3	0	5	3	1	No Nosema, 5% ethanol
6	3	0	5	3	1	No Nosema, 5% ethanol
7	3	0	5	3	1	No Nosema, 5% ethanol
8	3	0	5	4	1	No Nosema, 5% ethanol
9	3	0	5	4	1	No Nosema, 5% ethanol
10	3	0	5	5	1	No Nosema, 5% ethanol
11	3	0	5	5	1	No Nosema, 5% ethanol
12	3	0	5	5	1	No Nosema, 5% ethanol
13	3	0	5	5	1	No Nosema, 5% ethanol
14	3	0	5	6	1	No Nosema, 5% ethanol
15	3	0	5	7	1	No Nosema, 5% ethanol
16	3	0	5	7	1	No Nosema, 5% ethanol
17	3	0	5	7	1	No Nosema, 5% ethanol
18	3	0	5	7	1	No Nosema, 5% ethanol
19	3	0	5	7	1	No Nosema, 5% ethanol
20	3	0	5	8	1	No Nosema, 5% ethanol
21	3	0	5	8	1	No Nosema, 5% ethanol
22	3	0	5	9	1	No Nosema, 5% ethanol
23	3	0	5	9	1	No Nosema, 5% ethanol
24	3	0	5	9	1	No Nosema, 5% ethanol
25	3	0	5	9	1	No Nosema, 5% ethanol
26	3	0	5	10	1	No Nosema, 5% ethanol
27	3	0	5	10	1	No Nosema, 5% ethanol
28	3	0	5	10	1	No Nosema, 5% ethanol
29	3	0	5	10	1	No Nosema, 5% ethanol
30	3	0	5	10	0	No Nosema, 5% ethanol
31	3	0	5	10	0	No Nosema, 5% ethanol
32	3	0	5	10	0	No Nosema, 5% ethanol
33	3	0	5	10	0	No Nosema, 5% ethanol
34	3	0	5	10	0	No Nosema, 5% ethanol
35	3	0	5	10	0	No Nosema, 5% ethanol
36	3	0	5	10	0	No Nosema, 5% ethanol
37	3	0	5	10	0	No Nosema, 5% ethanol
38	3	0	5	10	0	No Nosema, 5% ethanol
39	3	0	5	10	0	No Nosema, 5% ethanol
40	3	0	5	10	0	No Nosema, 5% ethanol
41	3	0	5	10	0	No Nosema, 5% ethanol
42	3	0	5	10	0	No Nosema, 5% ethanol
43	3	0	5	10	0	No Nosema, 5% ethanol
44	3	0	5	10	0	No Nosema, 5% ethanol
45	3	0	5	10	0	No Nosema, 5% ethanol
46	3	0	5	10	0	No Nosema, 5% ethanol
47	3	0	5	10	0	No Nosema, 5% ethanol
48	3	0	5	10	0	No Nosema, 5% ethanol
49	3	0	5	10	0	No Nosema, 5% ethanol
50	3	0	5	10	0	No Nosema, 5% ethanol
1	4	0	5	1	1	No Nosema, 5% ethanol
2	4	0	5	1	1	No Nosema, 5% ethanol
3	4	0	5	2	1	No Nosema, 5% ethanol
4	4	0	5	2	1	No Nosema, 5% ethanol
5	4	0	5	2	1	No Nosema, 5% ethanol
6	4	0	5	2	1	No Nosema, 5% ethanol
7	4	0	5	3	1	No Nosema, 5% ethanol
8	4	0	5	3	1	No Nosema, 5% ethanol
9	4	0	5	3	1	No Nosema, 5% ethanol
10	4	0	5	3	1	No Nosema, 5% ethanol
11	4	0	5	3	1	No Nosema, 5% ethanol
12	4	0	5	3	1	No Nosema, 5% ethanol
13	4	0	5	3	1	No Nosema, 5% ethanol
14	4	0	5	4	1	No Nosema, 5% ethanol
15	4	0	5	4	1	No Nosema, 5% ethanol
16	4	0	5	4	1	No Nosema, 5% ethanol
17	4	0	5	5	1	No Nosema, 5% ethanol
18	4	0	5	5	1	No Nosema, 5% ethanol
19	4	0	5	5	1	No Nosema, 5% ethanol
20	4	0	5	5	1	No Nosema, 5% ethanol
21	4	0	5	6	1	No Nosema, 5% ethanol
22	4	0	5	6	1	No Nosema, 5% ethanol
23	4	0	5	6	1	No Nosema, 5% ethanol
24	4	0	5	7	1	No Nosema, 5% ethanol
25	4	0	5	7	1	No Nosema, 5% ethanol
26	4	0	5	7	1	No Nosema, 5% ethanol
27	4	0	5	8	1	No Nosema, 5% ethanol
28	4	0	5	8	1	No Nosema, 5% ethanol
29	4	0	5	9	1	No Nosema, 5% ethanol
30	4	0	5	9	1	No Nosema, 5% ethanol
31	4	0	5	10	1	No Nosema, 5% ethanol
32	4	0	5	10	1	No Nosema, 5% ethanol
33	4	0	5	10	0	No Nosema, 5% ethanol
34	4	0	5	10	0	No Nosema, 5% ethanol
35	4	0	5	10	0	No Nosema, 5% ethanol
36	4	0	5	10	0	No Nosema, 5% ethanol
37	4	0	5	10	0	No Nosema, 5% ethanol
38	4	0	5	10	0	No Nosema, 5% ethanol
39	4	0	5	10	0	No Nosema, 5% ethanol
40	4	0	5	10	0	No Nosema, 5% ethanol
41	4	0	5	10	0	No Nosema, 5% ethanol
42	4	0	5	10	0	No Nosema, 5% ethanol
43	4	0	5	10	0	No Nosema, 5% ethanol
44	4	0	5	10	0	No Nosema, 5% ethanol
45	4	0	5	10	0	No Nosema, 5% ethanol
46	4	0	5	10	0	No Nosema, 5% ethanol
47	4	0	5	10	0	No Nosema, 5% ethanol
48	4	0	5	10	0	No Nosema, 5% ethanol
49	4	0	5	10	0	No Nosema, 5% ethanol
50	4	0	5	10	0	No Nosema, 5% ethanol
1	1	0	10	1	1	No Nosema, 10% ethanol
2	1	0	10	2	1	No Nosema, 10% ethanol
3	1	0	10	2	1	No Nosema, 10% ethanol
4	1	0	10	3	1	No Nosema, 10% ethanol
5	1	0	10	3	1	No Nosema, 10% ethanol
6	1	0	10	3	1	No Nosema, 10% ethanol
7	1	0	10	3	1	No Nosema, 10% ethanol
8	1	0	10	3	1	No Nosema, 10% ethanol
9	1	0	10	4	1	No Nosema, 10% ethanol
10	1	0	10	4	1	No Nosema, 10% ethanol
11	1	0	10	4	1	No Nosema, 10% ethanol
12	1	0	10	4	1	No Nosema, 10% ethanol
13	1	0	10	4	1	No Nosema, 10% ethanol
14	1	0	10	4	1	No Nosema, 10% ethanol
15	1	0	10	4	1	No Nosema, 10% ethanol
16	1	0	10	5	1	No Nosema, 10% ethanol
17	1	0	10	5	1	No Nosema, 10% ethanol
18	1	0	10	5	1	No Nosema, 10% ethanol
19	1	0	10	6	1	No Nosema, 10% ethanol
20	1	0	10	6	1	No Nosema, 10% ethanol
21	1	0	10	7	1	No Nosema, 10% ethanol
22	1	0	10	7	1	No Nosema, 10% ethanol
23	1	0	10	7	1	No Nosema, 10% ethanol
24	1	0	10	7	1	No Nosema, 10% ethanol
25	1	0	10	8	1	No Nosema, 10% ethanol
26	1	0	10	8	1	No Nosema, 10% ethanol
27	1	0	10	8	1	No Nosema, 10% ethanol
28	1	0	10	8	1	No Nosema, 10% ethanol
29	1	0	10	8	1	No Nosema, 10% ethanol
30	1	0	10	9	1	No Nosema, 10% ethanol
31	1	0	10	9	1	No Nosema, 10% ethanol
32	1	0	10	9	1	No Nosema, 10% ethanol
33	1	0	10	9	1	No Nosema, 10% ethanol
34	1	0	10	9	1	No Nosema, 10% ethanol
35	1	0	10	9	1	No Nosema, 10% ethanol
36	1	0	10	9	1	No Nosema, 10% ethanol
37	1	0	10	9	1	No Nosema, 10% ethanol
38	1	0	10	10	1	No Nosema, 10% ethanol
39	1	0	10	10	1	No Nosema, 10% ethanol
40	1	0	10	10	1	No Nosema, 10% ethanol
41	1	0	10	10	1	No Nosema, 10% ethanol
42	1	0	10	10	0	No Nosema, 10% ethanol
43	1	0	10	10	0	No Nosema, 10% ethanol
44	1	0	10	10	0	No Nosema, 10% ethanol
45	1	0	10	10	0	No Nosema, 10% ethanol
46	1	0	10	10	0	No Nosema, 10% ethanol
47	1	0	10	10	0	No Nosema, 10% ethanol
48	1	0	10	10	0	No Nosema, 10% ethanol
49	1	0	10	10	0	No Nosema, 10% ethanol
50	1	0	10	10	0	No Nosema, 10% ethanol
1	2	0	10	1	1	No Nosema, 10% ethanol
2	2	0	10	1	1	No Nosema, 10% ethanol
3	2	0	10	1	1	No Nosema, 10% ethanol
4	2	0	10	1	1	No Nosema, 10% ethanol
5	2	0	10	2	1	No Nosema, 10% ethanol
6	2	0	10	2	1	No Nosema, 10% ethanol
7	2	0	10	3	1	No Nosema, 10% ethanol
8	2	0	10	4	1	No Nosema, 10% ethanol
9	2	0	10	4	1	No Nosema, 10% ethanol
10	2	0	10	4	1	No Nosema, 10% ethanol
11	2	0	10	4	1	No Nosema, 10% ethanol
12	2	0	10	5	1	No Nosema, 10% ethanol
13	2	0	10	5	1	No Nosema, 10% ethanol
14	2	0	10	6	1	No Nosema, 10% ethanol
15	2	0	10	6	1	No Nosema, 10% ethanol
16	2	0	10	7	1	No Nosema, 10% ethanol
17	2	0	10	7	1	No Nosema, 10% ethanol
18	2	0	10	7	1	No Nosema, 10% ethanol
19	2	0	10	7	1	No Nosema, 10% ethanol
20	2	0	10	7	1	No Nosema, 10% ethanol
21	2	0	10	7	1	No Nosema, 10% ethanol
22	2	0	10	7	1	No Nosema, 10% ethanol
23	2	0	10	7	1	No Nosema, 10% ethanol
24	2	0	10	7	1	No Nosema, 10% ethanol
25	2	0	10	7	1	No Nosema, 10% ethanol
26	2	0	10	7	1	No Nosema, 10% ethanol
27	2	0	10	7	1	No Nosema, 10% ethanol
28	2	0	10	8	1	No Nosema, 10% ethanol
29	2	0	10	8	1	No Nosema, 10% ethanol
30	2	0	10	8	1	No Nosema, 10% ethanol
31	2	0	10	8	1	No Nosema, 10% ethanol
32	2	0	10	8	1	No Nosema, 10% ethanol
33	2	0	10	8	1	No Nosema, 10% ethanol
34	2	0	10	8	1	No Nosema, 10% ethanol
35	2	0	10	9	1	No Nosema, 10% ethanol
36	2	0	10	9	1	No Nosema, 10% ethanol
37	2	0	10	9	1	No Nosema, 10% ethanol
38	2	0	10	9	1	No Nosema, 10% ethanol
39	2	0	10	10	1	No Nosema, 10% ethanol
40	2	0	10	10	1	No Nosema, 10% ethanol
41	2	0	10	10	1	No Nosema, 10% ethanol
42	2	0	10	10	1	No Nosema, 10% ethanol
43	2	0	10	10	0	No Nosema, 10% ethanol
44	2	0	10	10	0	No Nosema, 10% ethanol
45	2	0	10	10	0	No Nosema, 10% ethanol
46	2	0	10	10	0	No Nosema, 10% ethanol
47	2	0	10	10	0	No Nosema, 10% ethanol
48	2	0	10	10	0	No Nosema, 10% ethanol
49	2	0	10	10	0	No Nosema, 10% ethanol
50	2	0	10	10	0	No Nosema, 10% ethanol
1	3	0	10	1	1	No Nosema, 10% ethanol
2	3	0	10	2	1	No Nosema, 10% ethanol
3	3	0	10	2	1	No Nosema, 10% ethanol
4	3	0	10	2	1	No Nosema, 10% ethanol
5	3	0	10	3	1	No Nosema, 10% ethanol
6	3	0	10	3	1	No Nosema, 10% ethanol
7	3	0	10	4	1	No Nosema, 10% ethanol
8	3	0	10	4	1	No Nosema, 10% ethanol
9	3	0	10	4	1	No Nosema, 10% ethanol
10	3	0	10	4	1	No Nosema, 10% ethanol
11	3	0	10	4	1	No Nosema, 10% ethanol
12	3	0	10	4	1	No Nosema, 10% ethanol
13	3	0	10	4	1	No Nosema, 10% ethanol
14	3	0	10	4	1	No Nosema, 10% ethanol
15	3	0	10	5	1	No Nosema, 10% ethanol
16	3	0	10	5	1	No Nosema, 10% ethanol
17	3	0	10	5	1	No Nosema, 10% ethanol
18	3	0	10	5	1	No Nosema, 10% ethanol
19	3	0	10	5	1	No Nosema, 10% ethanol
20	3	0	10	6	1	No Nosema, 10% ethanol
21	3	0	10	6	1	No Nosema, 10% ethanol
22	3	0	10	6	1	No Nosema, 10% ethanol
23	3	0	10	6	1	No Nosema, 10% ethanol
24	3	0	10	7	1	No Nosema, 10% ethanol
25	3	0	10	7	1	No Nosema, 10% ethanol
26	3	0	10	7	1	No Nosema, 10% ethanol
27	3	0	10	7	1	No Nosema, 10% ethanol
28	3	0	10	7	1	No Nosema, 10% ethanol
29	3	0	10	7	1	No Nosema, 10% ethanol
30	3	0	10	8	1	No Nosema, 10% ethanol
31	3	0	10	8	1	No Nosema, 10% ethanol
32	3	0	10	8	1	No Nosema, 10% ethanol
33	3	0	10	8	1	No Nosema, 10% ethanol
34	3	0	10	9	1	No Nosema, 10% ethanol
35	3	0	10	9	1	No Nosema, 10% ethanol
36	3	0	10	9	1	No Nosema, 10% ethanol
37	3	0	10	10	1	No Nosema, 10% ethanol
38	3	0	10	10	1	No Nosema, 10% ethanol
39	3	0	10	10	0	No Nosema, 10% ethanol
40	3	0	10	10	0	No Nosema, 10% ethanol
41	3	0	10	10	0	No Nosema, 10% ethanol
42	3	0	10	10	0	No Nosema, 10% ethanol
43	3	0	10	10	0	No Nosema, 10% ethanol
44	3	0	10	10	0	No Nosema, 10% ethanol
45	3	0	10	10	0	No Nosema, 10% ethanol
46	3	0	10	10	0	No Nosema, 10% ethanol
47	3	0	10	10	0	No Nosema, 10% ethanol
48	3	0	10	10	0	No Nosema, 10% ethanol
49	3	0	10	10	0	No Nosema, 10% ethanol
50	3	0	10	10	0	No Nosema, 10% ethanol
1	4	0	10	1	1	No Nosema, 10% ethanol
2	4	0	10	1	1	No Nosema, 10% ethanol
3	4	0	10	1	1	No Nosema, 10% ethanol
4	4	0	10	2	1	No Nosema, 10% ethanol
5	4	0	10	2	1	No Nosema, 10% ethanol
6	4	0	10	2	1	No Nosema, 10% ethanol
7	4	0	10	2	1	No Nosema, 10% ethanol
8	4	0	10	2	1	No Nosema, 10% ethanol
9	4	0	10	3	1	No Nosema, 10% ethanol
10	4	0	10	3	1	No Nosema, 10% ethanol
11	4	0	10	3	1	No Nosema, 10% ethanol
12	4	0	10	3	1	No Nosema, 10% ethanol
13	4	0	10	3	1	No Nosema, 10% ethanol
14	4	0	10	4	1	No Nosema, 10% ethanol
15	4	0	10	4	1	No Nosema, 10% ethanol
16	4	0	10	4	1	No Nosema, 10% ethanol
17	4	0	10	4	1	No Nosema, 10% ethanol
18	4	0	10	4	1	No Nosema, 10% ethanol
19	4	0	10	5	1	No Nosema, 10% ethanol
20	4	0	10	5	1	No Nosema, 10% ethanol
21	4	0	10	5	1	No Nosema, 10% ethanol
22	4	0	10	6	1	No Nosema, 10% ethanol
23	4	0	10	6	1	No Nosema, 10% ethanol
24	4	0	10	6	1	No Nosema, 10% ethanol
25	4	0	10	6	1	No Nosema, 10% ethanol
26	4	0	10	7	1	No Nosema, 10% ethanol
27	4	0	10	7	1	No Nosema, 10% ethanol
28	4	0	10	7	1	No Nosema, 10% ethanol
29	4	0	10	8	1	No Nosema, 10% ethanol
30	4	0	10	8	1	No Nosema, 10% ethanol
31	4	0	10	8	1	No Nosema, 10% ethanol
32	4	0	10	9	1	No Nosema, 10% ethanol
33	4	0	10	9	1	No Nosema, 10% ethanol
34	4	0	10	9	1	No Nosema, 10% ethanol
35	4	0	10	9	1	No Nosema, 10% ethanol
36	4	0	10	9	1	No Nosema, 10% ethanol
37	4	0	10	10	1	No Nosema, 10% ethanol
38	4	0	10	10	1	No Nosema, 10% ethanol
39	4	0	10	10	1	No Nosema, 10% ethanol
40	4	0	10	10	1	No Nosema, 10% ethanol
41	4	0	10	10	0	No Nosema, 10% ethanol
42	4	0	10	10	0	No Nosema, 10% ethanol
43	4	0	10	10	0	No Nosema, 10% ethanol
44	4	0	10	10	0	No Nosema, 10% ethanol
45	4	0	10	10	0	No Nosema, 10% ethanol
46	4	0	10	10	0	No Nosema, 10% ethanol
47	4	0	10	10	0	No Nosema, 10% ethanol
48	4	0	10	10	0	No Nosema, 10% ethanol
49	4	0	10	10	0	No Nosema, 10% ethanol
50	4	0	10	10	0	No Nosema, 10% ethanol
1	1	1	0	1	1	Nosema, 0% ethanol
2	1	1	0	3	1	Nosema, 0% ethanol
3	1	1	0	4	1	Nosema, 0% ethanol
4	1	1	0	4	1	Nosema, 0% ethanol
5	1	1	0	5	1	Nosema, 0% ethanol
6	1	1	0	6	1	Nosema, 0% ethanol
7	1	1	0	6	1	Nosema, 0% ethanol
8	1	1	0	7	1	Nosema, 0% ethanol
9	1	1	0	7	1	Nosema, 0% ethanol
10	1	1	0	7	1	Nosema, 0% ethanol
11	1	1	0	7	1	Nosema, 0% ethanol
12	1	1	0	8	1	Nosema, 0% ethanol
13	1	1	0	8	1	Nosema, 0% ethanol
14	1	1	0	9	1	Nosema, 0% ethanol
15	1	1	0	9	1	Nosema, 0% ethanol
16	1	1	0	9	1	Nosema, 0% ethanol
17	1	1	0	9	1	Nosema, 0% ethanol
18	1	1	0	9	1	Nosema, 0% ethanol
19	1	1	0	10	1	Nosema, 0% ethanol
20	1	1	0	10	1	Nosema, 0% ethanol
21	1	1	0	10	1	Nosema, 0% ethanol
22	1	1	0	10	1	Nosema, 0% ethanol
23	1	1	0	10	1	Nosema, 0% ethanol
24	1	1	0	10	1	Nosema, 0% ethanol
25	1	1	0	10	0	Nosema, 0% ethanol
26	1	1	0	10	0	Nosema, 0% ethanol
27	1	1	0	10	0	Nosema, 0% ethanol
28	1	1	0	10	0	Nosema, 0% ethanol
29	1	1	0	10	0	Nosema, 0% ethanol
30	1	1	0	10	0	Nosema, 0% ethanol
31	1	1	0	10	0	Nosema, 0% ethanol
32	1	1	0	10	0	Nosema, 0% ethanol
33	1	1	0	10	0	Nosema, 0% ethanol
34	1	1	0	10	0	Nosema, 0% ethanol
35	1	1	0	10	0	Nosema, 0% ethanol
36	1	1	0	10	0	Nosema, 0% ethanol
37	1	1	0	10	0	Nosema, 0% ethanol
38	1	1	0	10	0	Nosema, 0% ethanol
39	1	1	0	10	0	Nosema, 0% ethanol
40	1	1	0	10	0	Nosema, 0% ethanol
41	1	1	0	10	0	Nosema, 0% ethanol
42	1	1	0	10	0	Nosema, 0% ethanol
43	1	1	0	10	0	Nosema, 0% ethanol
44	1	1	0	10	0	Nosema, 0% ethanol
45	1	1	0	10	0	Nosema, 0% ethanol
46	1	1	0	10	0	Nosema, 0% ethanol
47	1	1	0	10	0	Nosema, 0% ethanol
48	1	1	0	10	0	Nosema, 0% ethanol
49	1	1	0	10	0	Nosema, 0% ethanol
50	1	1	0	10	0	Nosema, 0% ethanol
1	2	1	0	2	1	Nosema, 0% ethanol
2	2	1	0	2	1	Nosema, 0% ethanol
3	2	1	0	3	1	Nosema, 0% ethanol
4	2	1	0	5	1	Nosema, 0% ethanol
5	2	1	0	6	1	Nosema, 0% ethanol
6	2	1	0	7	1	Nosema, 0% ethanol
7	2	1	0	7	1	Nosema, 0% ethanol
8	2	1	0	7	1	Nosema, 0% ethanol
9	2	1	0	7	1	Nosema, 0% ethanol
10	2	1	0	7	1	Nosema, 0% ethanol
11	2	1	0	8	1	Nosema, 0% ethanol
12	2	1	0	8	1	Nosema, 0% ethanol
13	2	1	0	8	1	Nosema, 0% ethanol
14	2	1	0	9	1	Nosema, 0% ethanol
15	2	1	0	9	1	Nosema, 0% ethanol
16	2	1	0	9	1	Nosema, 0% ethanol
17	2	1	0	9	1	Nosema, 0% ethanol
18	2	1	0	10	1	Nosema, 0% ethanol
19	2	1	0	10	1	Nosema, 0% ethanol
20	2	1	0	10	1	Nosema, 0% ethanol
21	2	1	0	10	1	Nosema, 0% ethanol
22	2	1	0	10	1	Nosema, 0% ethanol
23	2	1	0	10	1	Nosema, 0% ethanol
24	2	1	0	10	0	Nosema, 0% ethanol
25	2	1	0	10	0	Nosema, 0% ethanol
26	2	1	0	10	0	Nosema, 0% ethanol
27	2	1	0	10	0	Nosema, 0% ethanol
28	2	1	0	10	0	Nosema, 0% ethanol
29	2	1	0	10	0	Nosema, 0% ethanol
30	2	1	0	10	0	Nosema, 0% ethanol
31	2	1	0	10	0	Nosema, 0% ethanol
32	2	1	0	10	0	Nosema, 0% ethanol
33	2	1	0	10	0	Nosema, 0% ethanol
34	2	1	0	10	0	Nosema, 0% ethanol
35	2	1	0	10	0	Nosema, 0% ethanol
36	2	1	0	10	0	Nosema, 0% ethanol
37	2	1	0	10	0	Nosema, 0% ethanol
38	2	1	0	10	0	Nosema, 0% ethanol
39	2	1	0	10	0	Nosema, 0% ethanol
40	2	1	0	10	0	Nosema, 0% ethanol
41	2	1	0	10	0	Nosema, 0% ethanol
42	2	1	0	10	0	Nosema, 0% ethanol
43	2	1	0	10	0	Nosema, 0% ethanol
44	2	1	0	10	0	Nosema, 0% ethanol
45	2	1	0	10	0	Nosema, 0% ethanol
46	2	1	0	10	0	Nosema, 0% ethanol
47	2	1	0	10	0	Nosema, 0% ethanol
48	2	1	0	10	0	Nosema, 0% ethanol
49	2	1	0	10	0	Nosema, 0% ethanol
50	2	1	0	10	0	Nosema, 0% ethanol
1	3	1	0	2	1	Nosema, 0% ethanol
2	3	1	0	2	1	Nosema, 0% ethanol
3	3	1	0	3	1	Nosema, 0% ethanol
4	3	1	0	5	1	Nosema, 0% ethanol
5	3	1	0	6	1	Nosema, 0% ethanol
6	3	1	0	6	1	Nosema, 0% ethanol
7	3	1	0	6	1	Nosema, 0% ethanol
8	3	1	0	6	1	Nosema, 0% ethanol
9	3	1	0	7	1	Nosema, 0% ethanol
10	3	1	0	7	1	Nosema, 0% ethanol
11	3	1	0	7	1	Nosema, 0% ethanol
12	3	1	0	7	1	Nosema, 0% ethanol
13	3	1	0	7	1	Nosema, 0% ethanol
14	3	1	0	8	1	Nosema, 0% ethanol
15	3	1	0	8	1	Nosema, 0% ethanol
16	3	1	0	8	1	Nosema, 0% ethanol
17	3	1	0	8	1	Nosema, 0% ethanol
18	3	1	0	9	1	Nosema, 0% ethanol
19	3	1	0	9	1	Nosema, 0% ethanol
20	3	1	0	9	1	Nosema, 0% ethanol
21	3	1	0	10	1	Nosema, 0% ethanol
22	3	1	0	10	1	Nosema, 0% ethanol
23	3	1	0	10	1	Nosema, 0% ethanol
24	3	1	0	10	0	Nosema, 0% ethanol
25	3	1	0	10	0	Nosema, 0% ethanol
26	3	1	0	10	0	Nosema, 0% ethanol
27	3	1	0	10	0	Nosema, 0% ethanol
28	3	1	0	10	0	Nosema, 0% ethanol
29	3	1	0	10	0	Nosema, 0% ethanol
30	3	1	0	10	0	Nosema, 0% ethanol
31	3	1	0	10	0	Nosema, 0% ethanol
32	3	1	0	10	0	Nosema, 0% ethanol
33	3	1	0	10	0	Nosema, 0% ethanol
34	3	1	0	10	0	Nosema, 0% ethanol
35	3	1	0	10	0	Nosema, 0% ethanol
36	3	1	0	10	0	Nosema, 0% ethanol
37	3	1	0	10	0	Nosema, 0% ethanol
38	3	1	0	10	0	Nosema, 0% ethanol
39	3	1	0	10	0	Nosema, 0% ethanol
40	3	1	0	10	0	Nosema, 0% ethanol
41	3	1	0	10	0	Nosema, 0% ethanol
42	3	1	0	10	0	Nosema, 0% ethanol
43	3	1	0	10	0	Nosema, 0% ethanol
44	3	1	0	10	0	Nosema, 0% ethanol
45	3	1	0	10	0	Nosema, 0% ethanol
46	3	1	0	10	0	Nosema, 0% ethanol
47	3	1	0	10	0	Nosema, 0% ethanol
48	3	1	0	10	0	Nosema, 0% ethanol
49	3	1	0	10	0	Nosema, 0% ethanol
50	3	1	0	10	0	Nosema, 0% ethanol
1	4	1	0	3	1	Nosema, 0% ethanol
2	4	1	0	3	1	Nosema, 0% ethanol
3	4	1	0	4	1	Nosema, 0% ethanol
4	4	1	0	5	1	Nosema, 0% ethanol
5	4	1	0	6	1	Nosema, 0% ethanol
6	4	1	0	6	1	Nosema, 0% ethanol
7	4	1	0	6	1	Nosema, 0% ethanol
8	4	1	0	6	1	Nosema, 0% ethanol
9	4	1	0	7	1	Nosema, 0% ethanol
10	4	1	0	7	1	Nosema, 0% ethanol
11	4	1	0	7	1	Nosema, 0% ethanol
12	4	1	0	8	1	Nosema, 0% ethanol
13	4	1	0	8	1	Nosema, 0% ethanol
14	4	1	0	8	1	Nosema, 0% ethanol
15	4	1	0	9	1	Nosema, 0% ethanol
16	4	1	0	9	1	Nosema, 0% ethanol
17	4	1	0	9	1	Nosema, 0% ethanol
18	4	1	0	9	1	Nosema, 0% ethanol
19	4	1	0	10	1	Nosema, 0% ethanol
20	4	1	0	10	1	Nosema, 0% ethanol
21	4	1	0	10	1	Nosema, 0% ethanol
22	4	1	0	10	0	Nosema, 0% ethanol
23	4	1	0	10	0	Nosema, 0% ethanol
24	4	1	0	10	0	Nosema, 0% ethanol
25	4	1	0	10	0	Nosema, 0% ethanol
26	4	1	0	10	0	Nosema, 0% ethanol
27	4	1	0	10	0	Nosema, 0% ethanol
28	4	1	0	10	0	Nosema, 0% ethanol
29	4	1	0	10	0	Nosema, 0% ethanol
30	4	1	0	10	0	Nosema, 0% ethanol
31	4	1	0	10	0	Nosema, 0% ethanol
32	4	1	0	10	0	Nosema, 0% ethanol
33	4	1	0	10	0	Nosema, 0% ethanol
34	4	1	0	10	0	Nosema, 0% ethanol
35	4	1	0	10	0	Nosema, 0% ethanol
36	4	1	0	10	0	Nosema, 0% ethanol
37	4	1	0	10	0	Nosema, 0% ethanol
38	4	1	0	10	0	Nosema, 0% ethanol
39	4	1	0	10	0	Nosema, 0% ethanol
40	4	1	0	10	0	Nosema, 0% ethanol
41	4	1	0	10	0	Nosema, 0% ethanol
42	4	1	0	10	0	Nosema, 0% ethanol
43	4	1	0	10	0	Nosema, 0% ethanol
44	4	1	0	10	0	Nosema, 0% ethanol
45	4	1	0	10	0	Nosema, 0% ethanol
46	4	1	0	10	0	Nosema, 0% ethanol
47	4	1	0	10	0	Nosema, 0% ethanol
48	4	1	0	10	0	Nosema, 0% ethanol
49	4	1	0	10	0	Nosema, 0% ethanol
50	4	1	0	10	0	Nosema, 0% ethanol
1	1	1	0.0313	2	1	Nosema, 0.0313% ethanol
2	1	1	0.0313	2	1	Nosema, 0.0313% ethanol
3	1	1	0.0313	3	1	Nosema, 0.0313% ethanol
4	1	1	0.0313	4	1	Nosema, 0.0313% ethanol
5	1	1	0.0313	5	1	Nosema, 0.0313% ethanol
6	1	1	0.0313	5	1	Nosema, 0.0313% ethanol
7	1	1	0.0313	7	1	Nosema, 0.0313% ethanol
8	1	1	0.0313	7	1	Nosema, 0.0313% ethanol
9	1	1	0.0313	7	1	Nosema, 0.0313% ethanol
10	1	1	0.0313	7	1	Nosema, 0.0313% ethanol
11	1	1	0.0313	7	1	Nosema, 0.0313% ethanol
12	1	1	0.0313	7	1	Nosema, 0.0313% ethanol
13	1	1	0.0313	8	1	Nosema, 0.0313% ethanol
14	1	1	0.0313	9	1	Nosema, 0.0313% ethanol
15	1	1	0.0313	9	1	Nosema, 0.0313% ethanol
16	1	1	0.0313	9	1	Nosema, 0.0313% ethanol
17	1	1	0.0313	9	1	Nosema, 0.0313% ethanol
18	1	1	0.0313	10	1	Nosema, 0.0313% ethanol
19	1	1	0.0313	10	1	Nosema, 0.0313% ethanol
20	1	1	0.0313	10	1	Nosema, 0.0313% ethanol
21	1	1	0.0313	10	1	Nosema, 0.0313% ethanol
22	1	1	0.0313	10	1	Nosema, 0.0313% ethanol
23	1	1	0.0313	10	1	Nosema, 0.0313% ethanol
24	1	1	0.0313	10	1	Nosema, 0.0313% ethanol
25	1	1	0.0313	10	0	Nosema, 0.0313% ethanol
26	1	1	0.0313	10	0	Nosema, 0.0313% ethanol
27	1	1	0.0313	10	0	Nosema, 0.0313% ethanol
28	1	1	0.0313	10	0	Nosema, 0.0313% ethanol
29	1	1	0.0313	10	0	Nosema, 0.0313% ethanol
30	1	1	0.0313	10	0	Nosema, 0.0313% ethanol
31	1	1	0.0313	10	0	Nosema, 0.0313% ethanol
32	1	1	0.0313	10	0	Nosema, 0.0313% ethanol
33	1	1	0.0313	10	0	Nosema, 0.0313% ethanol
34	1	1	0.0313	10	0	Nosema, 0.0313% ethanol
35	1	1	0.0313	10	0	Nosema, 0.0313% ethanol
36	1	1	0.0313	10	0	Nosema, 0.0313% ethanol
37	1	1	0.0313	10	0	Nosema, 0.0313% ethanol
38	1	1	0.0313	10	0	Nosema, 0.0313% ethanol
39	1	1	0.0313	10	0	Nosema, 0.0313% ethanol
40	1	1	0.0313	10	0	Nosema, 0.0313% ethanol
41	1	1	0.0313	10	0	Nosema, 0.0313% ethanol
42	1	1	0.0313	10	0	Nosema, 0.0313% ethanol
43	1	1	0.0313	10	0	Nosema, 0.0313% ethanol
44	1	1	0.0313	10	0	Nosema, 0.0313% ethanol
45	1	1	0.0313	10	0	Nosema, 0.0313% ethanol
46	1	1	0.0313	10	0	Nosema, 0.0313% ethanol
47	1	1	0.0313	10	0	Nosema, 0.0313% ethanol
48	1	1	0.0313	10	0	Nosema, 0.0313% ethanol
49	1	1	0.0313	10	0	Nosema, 0.0313% ethanol
50	1	1	0.0313	10	0	Nosema, 0.0313% ethanol
1	2	1	0.0313	1	1	Nosema, 0.0313% ethanol
2	2	1	0.0313	3	1	Nosema, 0.0313% ethanol
3	2	1	0.0313	4	1	Nosema, 0.0313% ethanol
4	2	1	0.0313	5	1	Nosema, 0.0313% ethanol
5	2	1	0.0313	5	1	Nosema, 0.0313% ethanol
6	2	1	0.0313	6	1	Nosema, 0.0313% ethanol
7	2	1	0.0313	7	1	Nosema, 0.0313% ethanol
8	2	1	0.0313	7	1	Nosema, 0.0313% ethanol
9	2	1	0.0313	7	1	Nosema, 0.0313% ethanol
10	2	1	0.0313	7	1	Nosema, 0.0313% ethanol
11	2	1	0.0313	7	1	Nosema, 0.0313% ethanol
12	2	1	0.0313	8	1	Nosema, 0.0313% ethanol
13	2	1	0.0313	8	1	Nosema, 0.0313% ethanol
14	2	1	0.0313	8	1	Nosema, 0.0313% ethanol
15	2	1	0.0313	8	1	Nosema, 0.0313% ethanol
16	2	1	0.0313	8	1	Nosema, 0.0313% ethanol
17	2	1	0.0313	8	1	Nosema, 0.0313% ethanol
18	2	1	0.0313	9	1	Nosema, 0.0313% ethanol
19	2	1	0.0313	9	1	Nosema, 0.0313% ethanol
20	2	1	0.0313	9	1	Nosema, 0.0313% ethanol
21	2	1	0.0313	10	1	Nosema, 0.0313% ethanol
22	2	1	0.0313	10	1	Nosema, 0.0313% ethanol
23	2	1	0.0313	10	1	Nosema, 0.0313% ethanol
24	2	1	0.0313	10	1	Nosema, 0.0313% ethanol
25	2	1	0.0313	10	1	Nosema, 0.0313% ethanol
26	2	1	0.0313	10	1	Nosema, 0.0313% ethanol
27	2	1	0.0313	10	0	Nosema, 0.0313% ethanol
28	2	1	0.0313	10	0	Nosema, 0.0313% ethanol
29	2	1	0.0313	10	0	Nosema, 0.0313% ethanol
30	2	1	0.0313	10	0	Nosema, 0.0313% ethanol
31	2	1	0.0313	10	0	Nosema, 0.0313% ethanol
32	2	1	0.0313	10	0	Nosema, 0.0313% ethanol
33	2	1	0.0313	10	0	Nosema, 0.0313% ethanol
34	2	1	0.0313	10	0	Nosema, 0.0313% ethanol
35	2	1	0.0313	10	0	Nosema, 0.0313% ethanol
36	2	1	0.0313	10	0	Nosema, 0.0313% ethanol
37	2	1	0.0313	10	0	Nosema, 0.0313% ethanol
38	2	1	0.0313	10	0	Nosema, 0.0313% ethanol
39	2	1	0.0313	10	0	Nosema, 0.0313% ethanol
40	2	1	0.0313	10	0	Nosema, 0.0313% ethanol
41	2	1	0.0313	10	0	Nosema, 0.0313% ethanol
42	2	1	0.0313	10	0	Nosema, 0.0313% ethanol
43	2	1	0.0313	10	0	Nosema, 0.0313% ethanol
44	2	1	0.0313	10	0	Nosema, 0.0313% ethanol
45	2	1	0.0313	10	0	Nosema, 0.0313% ethanol
46	2	1	0.0313	10	0	Nosema, 0.0313% ethanol
47	2	1	0.0313	10	0	Nosema, 0.0313% ethanol
48	2	1	0.0313	10	0	Nosema, 0.0313% ethanol
49	2	1	0.0313	10	0	Nosema, 0.0313% ethanol
50	2	1	0.0313	10	0	Nosema, 0.0313% ethanol
1	3	1	0.0313	1	1	Nosema, 0.0313% ethanol
2	3	1	0.0313	4	1	Nosema, 0.0313% ethanol
3	3	1	0.0313	6	1	Nosema, 0.0313% ethanol
4	3	1	0.0313	6	1	Nosema, 0.0313% ethanol
5	3	1	0.0313	6	1	Nosema, 0.0313% ethanol
6	3	1	0.0313	6	1	Nosema, 0.0313% ethanol
7	3	1	0.0313	7	1	Nosema, 0.0313% ethanol
8	3	1	0.0313	7	1	Nosema, 0.0313% ethanol
9	3	1	0.0313	7	1	Nosema, 0.0313% ethanol
10	3	1	0.0313	7	1	Nosema, 0.0313% ethanol
11	3	1	0.0313	7	1	Nosema, 0.0313% ethanol
12	3	1	0.0313	7	1	Nosema, 0.0313% ethanol
13	3	1	0.0313	7	1	Nosema, 0.0313% ethanol
14	3	1	0.0313	8	1	Nosema, 0.0313% ethanol
15	3	1	0.0313	8	1	Nosema, 0.0313% ethanol
16	3	1	0.0313	9	1	Nosema, 0.0313% ethanol
17	3	1	0.0313	9	1	Nosema, 0.0313% ethanol
18	3	1	0.0313	9	1	Nosema, 0.0313% ethanol
19	3	1	0.0313	9	1	Nosema, 0.0313% ethanol
20	3	1	0.0313	9	1	Nosema, 0.0313% ethanol
21	3	1	0.0313	10	1	Nosema, 0.0313% ethanol
22	3	1	0.0313	10	1	Nosema, 0.0313% ethanol
23	3	1	0.0313	10	1	Nosema, 0.0313% ethanol
24	3	1	0.0313	10	1	Nosema, 0.0313% ethanol
25	3	1	0.0313	10	0	Nosema, 0.0313% ethanol
26	3	1	0.0313	10	0	Nosema, 0.0313% ethanol
27	3	1	0.0313	10	0	Nosema, 0.0313% ethanol
28	3	1	0.0313	10	0	Nosema, 0.0313% ethanol
29	3	1	0.0313	10	0	Nosema, 0.0313% ethanol
30	3	1	0.0313	10	0	Nosema, 0.0313% ethanol
31	3	1	0.0313	10	0	Nosema, 0.0313% ethanol
32	3	1	0.0313	10	0	Nosema, 0.0313% ethanol
33	3	1	0.0313	10	0	Nosema, 0.0313% ethanol
34	3	1	0.0313	10	0	Nosema, 0.0313% ethanol
35	3	1	0.0313	10	0	Nosema, 0.0313% ethanol
36	3	1	0.0313	10	0	Nosema, 0.0313% ethanol
37	3	1	0.0313	10	0	Nosema, 0.0313% ethanol
38	3	1	0.0313	10	0	Nosema, 0.0313% ethanol
39	3	1	0.0313	10	0	Nosema, 0.0313% ethanol
40	3	1	0.0313	10	0	Nosema, 0.0313% ethanol
41	3	1	0.0313	10	0	Nosema, 0.0313% ethanol
42	3	1	0.0313	10	0	Nosema, 0.0313% ethanol
43	3	1	0.0313	10	0	Nosema, 0.0313% ethanol
44	3	1	0.0313	10	0	Nosema, 0.0313% ethanol
45	3	1	0.0313	10	0	Nosema, 0.0313% ethanol
46	3	1	0.0313	10	0	Nosema, 0.0313% ethanol
47	3	1	0.0313	10	0	Nosema, 0.0313% ethanol
48	3	1	0.0313	10	0	Nosema, 0.0313% ethanol
49	3	1	0.0313	10	0	Nosema, 0.0313% ethanol
50	3	1	0.0313	10	0	Nosema, 0.0313% ethanol
1	4	1	0.0313	2	1	Nosema, 0.0313% ethanol
2	4	1	0.0313	5	1	Nosema, 0.0313% ethanol
3	4	1	0.0313	5	1	Nosema, 0.0313% ethanol
4	4	1	0.0313	6	1	Nosema, 0.0313% ethanol
5	4	1	0.0313	6	1	Nosema, 0.0313% ethanol
6	4	1	0.0313	6	1	Nosema, 0.0313% ethanol
7	4	1	0.0313	7	1	Nosema, 0.0313% ethanol
8	4	1	0.0313	7	1	Nosema, 0.0313% ethanol
9	4	1	0.0313	8	1	Nosema, 0.0313% ethanol
10	4	1	0.0313	8	1	Nosema, 0.0313% ethanol
11	4	1	0.0313	8	1	Nosema, 0.0313% ethanol
12	4	1	0.0313	9	1	Nosema, 0.0313% ethanol
13	4	1	0.0313	9	1	Nosema, 0.0313% ethanol
14	4	1	0.0313	9	1	Nosema, 0.0313% ethanol
15	4	1	0.0313	9	1	Nosema, 0.0313% ethanol
16	4	1	0.0313	9	1	Nosema, 0.0313% ethanol
17	4	1	0.0313	9	1	Nosema, 0.0313% ethanol
18	4	1	0.0313	9	1	Nosema, 0.0313% ethanol
19	4	1	0.0313	9	1	Nosema, 0.0313% ethanol
20	4	1	0.0313	9	1	Nosema, 0.0313% ethanol
21	4	1	0.0313	10	1	Nosema, 0.0313% ethanol
22	4	1	0.0313	10	1	Nosema, 0.0313% ethanol
23	4	1	0.0313	10	1	Nosema, 0.0313% ethanol
24	4	1	0.0313	10	0	Nosema, 0.0313% ethanol
25	4	1	0.0313	10	0	Nosema, 0.0313% ethanol
26	4	1	0.0313	10	0	Nosema, 0.0313% ethanol
27	4	1	0.0313	10	0	Nosema, 0.0313% ethanol
28	4	1	0.0313	10	0	Nosema, 0.0313% ethanol
29	4	1	0.0313	10	0	Nosema, 0.0313% ethanol
30	4	1	0.0313	10	0	Nosema, 0.0313% ethanol
31	4	1	0.0313	10	0	Nosema, 0.0313% ethanol
32	4	1	0.0313	10	0	Nosema, 0.0313% ethanol
33	4	1	0.0313	10	0	Nosema, 0.0313% ethanol
34	4	1	0.0313	10	0	Nosema, 0.0313% ethanol
35	4	1	0.0313	10	0	Nosema, 0.0313% ethanol
36	4	1	0.0313	10	0	Nosema, 0.0313% ethanol
37	4	1	0.0313	10	0	Nosema, 0.0313% ethanol
38	4	1	0.0313	10	0	Nosema, 0.0313% ethanol
39	4	1	0.0313	10	0	Nosema, 0.0313% ethanol
40	4	1	0.0313	10	0	Nosema, 0.0313% ethanol
41	4	1	0.0313	10	0	Nosema, 0.0313% ethanol
42	4	1	0.0313	10	0	Nosema, 0.0313% ethanol
43	4	1	0.0313	10	0	Nosema, 0.0313% ethanol
44	4	1	0.0313	10	0	Nosema, 0.0313% ethanol
45	4	1	0.0313	10	0	Nosema, 0.0313% ethanol
46	4	1	0.0313	10	0	Nosema, 0.0313% ethanol
47	4	1	0.0313	10	0	Nosema, 0.0313% ethanol
48	4	1	0.0313	10	0	Nosema, 0.0313% ethanol
49	4	1	0.0313	10	0	Nosema, 0.0313% ethanol
50	4	1	0.0313	10	0	Nosema, 0.0313% ethanol
1	1	1	0.625	2	1	Nosema, 0.0625% ethanol
2	1	1	0.625	3	1	Nosema, 0.0625% ethanol
3	1	1	0.625	3	1	Nosema, 0.0625% ethanol
4	1	1	0.625	5	1	Nosema, 0.0625% ethanol
5	1	1	0.625	6	1	Nosema, 0.0625% ethanol
6	1	1	0.625	7	1	Nosema, 0.0625% ethanol
7	1	1	0.625	7	1	Nosema, 0.0625% ethanol
8	1	1	0.625	8	1	Nosema, 0.0625% ethanol
9	1	1	0.625	8	1	Nosema, 0.0625% ethanol
10	1	1	0.625	9	1	Nosema, 0.0625% ethanol
11	1	1	0.625	9	1	Nosema, 0.0625% ethanol
12	1	1	0.625	10	1	Nosema, 0.0625% ethanol
13	1	1	0.625	10	0	Nosema, 0.0625% ethanol
14	1	1	0.625	10	0	Nosema, 0.0625% ethanol
15	1	1	0.625	10	0	Nosema, 0.0625% ethanol
16	1	1	0.625	10	0	Nosema, 0.0625% ethanol
17	1	1	0.625	10	0	Nosema, 0.0625% ethanol
18	1	1	0.625	10	0	Nosema, 0.0625% ethanol
19	1	1	0.625	10	0	Nosema, 0.0625% ethanol
20	1	1	0.625	10	0	Nosema, 0.0625% ethanol
21	1	1	0.625	10	0	Nosema, 0.0625% ethanol
22	1	1	0.625	10	0	Nosema, 0.0625% ethanol
23	1	1	0.625	10	0	Nosema, 0.0625% ethanol
24	1	1	0.625	10	0	Nosema, 0.0625% ethanol
25	1	1	0.625	10	0	Nosema, 0.0625% ethanol
26	1	1	0.625	10	0	Nosema, 0.0625% ethanol
27	1	1	0.625	10	0	Nosema, 0.0625% ethanol
28	1	1	0.625	10	0	Nosema, 0.0625% ethanol
29	1	1	0.625	10	0	Nosema, 0.0625% ethanol
30	1	1	0.625	10	0	Nosema, 0.0625% ethanol
31	1	1	0.625	10	0	Nosema, 0.0625% ethanol
32	1	1	0.625	10	0	Nosema, 0.0625% ethanol
33	1	1	0.625	10	0	Nosema, 0.0625% ethanol
34	1	1	0.625	10	0	Nosema, 0.0625% ethanol
35	1	1	0.625	10	0	Nosema, 0.0625% ethanol
36	1	1	0.625	10	0	Nosema, 0.0625% ethanol
37	1	1	0.625	10	0	Nosema, 0.0625% ethanol
38	1	1	0.625	10	0	Nosema, 0.0625% ethanol
39	1	1	0.625	10	0	Nosema, 0.0625% ethanol
40	1	1	0.625	10	0	Nosema, 0.0625% ethanol
41	1	1	0.625	10	0	Nosema, 0.0625% ethanol
42	1	1	0.625	10	0	Nosema, 0.0625% ethanol
43	1	1	0.625	10	0	Nosema, 0.0625% ethanol
44	1	1	0.625	10	0	Nosema, 0.0625% ethanol
45	1	1	0.625	10	0	Nosema, 0.0625% ethanol
46	1	1	0.625	10	0	Nosema, 0.0625% ethanol
47	1	1	0.625	10	0	Nosema, 0.0625% ethanol
48	1	1	0.625	10	0	Nosema, 0.0625% ethanol
49	1	1	0.625	10	0	Nosema, 0.0625% ethanol
50	1	1	0.625	10	0	Nosema, 0.0625% ethanol
1	2	1	0.625	1	1	Nosema, 0.0625% ethanol
2	2	1	0.625	2	1	Nosema, 0.0625% ethanol
3	2	1	0.625	2	1	Nosema, 0.0625% ethanol
4	2	1	0.625	3	1	Nosema, 0.0625% ethanol
5	2	1	0.625	4	1	Nosema, 0.0625% ethanol
6	2	1	0.625	6	1	Nosema, 0.0625% ethanol
7	2	1	0.625	6	1	Nosema, 0.0625% ethanol
8	2	1	0.625	7	1	Nosema, 0.0625% ethanol
9	2	1	0.625	8	1	Nosema, 0.0625% ethanol
10	2	1	0.625	8	1	Nosema, 0.0625% ethanol
11	2	1	0.625	10	1	Nosema, 0.0625% ethanol
12	2	1	0.625	10	0	Nosema, 0.0625% ethanol
13	2	1	0.625	10	0	Nosema, 0.0625% ethanol
14	2	1	0.625	10	0	Nosema, 0.0625% ethanol
15	2	1	0.625	10	0	Nosema, 0.0625% ethanol
16	2	1	0.625	10	0	Nosema, 0.0625% ethanol
17	2	1	0.625	10	0	Nosema, 0.0625% ethanol
18	2	1	0.625	10	0	Nosema, 0.0625% ethanol
19	2	1	0.625	10	0	Nosema, 0.0625% ethanol
20	2	1	0.625	10	0	Nosema, 0.0625% ethanol
21	2	1	0.625	10	0	Nosema, 0.0625% ethanol
22	2	1	0.625	10	0	Nosema, 0.0625% ethanol
23	2	1	0.625	10	0	Nosema, 0.0625% ethanol
24	2	1	0.625	10	0	Nosema, 0.0625% ethanol
25	2	1	0.625	10	0	Nosema, 0.0625% ethanol
26	2	1	0.625	10	0	Nosema, 0.0625% ethanol
27	2	1	0.625	10	0	Nosema, 0.0625% ethanol
28	2	1	0.625	10	0	Nosema, 0.0625% ethanol
29	2	1	0.625	10	0	Nosema, 0.0625% ethanol
30	2	1	0.625	10	0	Nosema, 0.0625% ethanol
31	2	1	0.625	10	0	Nosema, 0.0625% ethanol
32	2	1	0.625	10	0	Nosema, 0.0625% ethanol
33	2	1	0.625	10	0	Nosema, 0.0625% ethanol
34	2	1	0.625	10	0	Nosema, 0.0625% ethanol
35	2	1	0.625	10	0	Nosema, 0.0625% ethanol
36	2	1	0.625	10	0	Nosema, 0.0625% ethanol
37	2	1	0.625	10	0	Nosema, 0.0625% ethanol
38	2	1	0.625	10	0	Nosema, 0.0625% ethanol
39	2	1	0.625	10	0	Nosema, 0.0625% ethanol
40	2	1	0.625	10	0	Nosema, 0.0625% ethanol
41	2	1	0.625	10	0	Nosema, 0.0625% ethanol
42	2	1	0.625	10	0	Nosema, 0.0625% ethanol
43	2	1	0.625	10	0	Nosema, 0.0625% ethanol
44	2	1	0.625	10	0	Nosema, 0.0625% ethanol
45	2	1	0.625	10	0	Nosema, 0.0625% ethanol
46	2	1	0.625	10	0	Nosema, 0.0625% ethanol
47	2	1	0.625	10	0	Nosema, 0.0625% ethanol
48	2	1	0.625	10	0	Nosema, 0.0625% ethanol
49	2	1	0.625	10	0	Nosema, 0.0625% ethanol
50	2	1	0.625	10	0	Nosema, 0.0625% ethanol
1	3	1	0.625	1	1	Nosema, 0.0625% ethanol
2	3	1	0.625	2	1	Nosema, 0.0625% ethanol
3	3	1	0.625	4	1	Nosema, 0.0625% ethanol
4	3	1	0.625	6	1	Nosema, 0.0625% ethanol
5	3	1	0.625	6	1	Nosema, 0.0625% ethanol
6	3	1	0.625	6	1	Nosema, 0.0625% ethanol
7	3	1	0.625	7	1	Nosema, 0.0625% ethanol
8	3	1	0.625	7	1	Nosema, 0.0625% ethanol
9	3	1	0.625	8	1	Nosema, 0.0625% ethanol
10	3	1	0.625	9	1	Nosema, 0.0625% ethanol
11	3	1	0.625	9	1	Nosema, 0.0625% ethanol
12	3	1	0.625	9	1	Nosema, 0.0625% ethanol
13	3	1	0.625	10	1	Nosema, 0.0625% ethanol
14	3	1	0.625	10	0	Nosema, 0.0625% ethanol
15	3	1	0.625	10	0	Nosema, 0.0625% ethanol
16	3	1	0.625	10	0	Nosema, 0.0625% ethanol
17	3	1	0.625	10	0	Nosema, 0.0625% ethanol
18	3	1	0.625	10	0	Nosema, 0.0625% ethanol
19	3	1	0.625	10	0	Nosema, 0.0625% ethanol
20	3	1	0.625	10	0	Nosema, 0.0625% ethanol
21	3	1	0.625	10	0	Nosema, 0.0625% ethanol
22	3	1	0.625	10	0	Nosema, 0.0625% ethanol
23	3	1	0.625	10	0	Nosema, 0.0625% ethanol
24	3	1	0.625	10	0	Nosema, 0.0625% ethanol
25	3	1	0.625	10	0	Nosema, 0.0625% ethanol
26	3	1	0.625	10	0	Nosema, 0.0625% ethanol
27	3	1	0.625	10	0	Nosema, 0.0625% ethanol
28	3	1	0.625	10	0	Nosema, 0.0625% ethanol
29	3	1	0.625	10	0	Nosema, 0.0625% ethanol
30	3	1	0.625	10	0	Nosema, 0.0625% ethanol
31	3	1	0.625	10	0	Nosema, 0.0625% ethanol
32	3	1	0.625	10	0	Nosema, 0.0625% ethanol
33	3	1	0.625	10	0	Nosema, 0.0625% ethanol
34	3	1	0.625	10	0	Nosema, 0.0625% ethanol
35	3	1	0.625	10	0	Nosema, 0.0625% ethanol
36	3	1	0.625	10	0	Nosema, 0.0625% ethanol
37	3	1	0.625	10	0	Nosema, 0.0625% ethanol
38	3	1	0.625	10	0	Nosema, 0.0625% ethanol
39	3	1	0.625	10	0	Nosema, 0.0625% ethanol
40	3	1	0.625	10	0	Nosema, 0.0625% ethanol
41	3	1	0.625	10	0	Nosema, 0.0625% ethanol
42	3	1	0.625	10	0	Nosema, 0.0625% ethanol
43	3	1	0.625	10	0	Nosema, 0.0625% ethanol
44	3	1	0.625	10	0	Nosema, 0.0625% ethanol
45	3	1	0.625	10	0	Nosema, 0.0625% ethanol
46	3	1	0.625	10	0	Nosema, 0.0625% ethanol
47	3	1	0.625	10	0	Nosema, 0.0625% ethanol
48	3	1	0.625	10	0	Nosema, 0.0625% ethanol
49	3	1	0.625	10	0	Nosema, 0.0625% ethanol
50	3	1	0.625	10	0	Nosema, 0.0625% ethanol
1	4	1	0.625	2	1	Nosema, 0.0625% ethanol
2	4	1	0.625	4	1	Nosema, 0.0625% ethanol
3	4	1	0.625	6	1	Nosema, 0.0625% ethanol
4	4	1	0.625	6	1	Nosema, 0.0625% ethanol
5	4	1	0.625	7	1	Nosema, 0.0625% ethanol
6	4	1	0.625	7	1	Nosema, 0.0625% ethanol
7	4	1	0.625	8	1	Nosema, 0.0625% ethanol
8	4	1	0.625	8	1	Nosema, 0.0625% ethanol
9	4	1	0.625	9	1	Nosema, 0.0625% ethanol
10	4	1	0.625	9	1	Nosema, 0.0625% ethanol
11	4	1	0.625	10	1	Nosema, 0.0625% ethanol
12	4	1	0.625	10	1	Nosema, 0.0625% ethanol
13	4	1	0.625	10	0	Nosema, 0.0625% ethanol
14	4	1	0.625	10	0	Nosema, 0.0625% ethanol
15	4	1	0.625	10	0	Nosema, 0.0625% ethanol
16	4	1	0.625	10	0	Nosema, 0.0625% ethanol
17	4	1	0.625	10	0	Nosema, 0.0625% ethanol
18	4	1	0.625	10	0	Nosema, 0.0625% ethanol
19	4	1	0.625	10	0	Nosema, 0.0625% ethanol
20	4	1	0.625	10	0	Nosema, 0.0625% ethanol
21	4	1	0.625	10	0	Nosema, 0.0625% ethanol
22	4	1	0.625	10	0	Nosema, 0.0625% ethanol
23	4	1	0.625	10	0	Nosema, 0.0625% ethanol
24	4	1	0.625	10	0	Nosema, 0.0625% ethanol
25	4	1	0.625	10	0	Nosema, 0.0625% ethanol
26	4	1	0.625	10	0	Nosema, 0.0625% ethanol
27	4	1	0.625	10	0	Nosema, 0.0625% ethanol
28	4	1	0.625	10	0	Nosema, 0.0625% ethanol
29	4	1	0.625	10	0	Nosema, 0.0625% ethanol
30	4	1	0.625	10	0	Nosema, 0.0625% ethanol
31	4	1	0.625	10	0	Nosema, 0.0625% ethanol
32	4	1	0.625	10	0	Nosema, 0.0625% ethanol
33	4	1	0.625	10	0	Nosema, 0.0625% ethanol
34	4	1	0.625	10	0	Nosema, 0.0625% ethanol
35	4	1	0.625	10	0	Nosema, 0.0625% ethanol
36	4	1	0.625	10	0	Nosema, 0.0625% ethanol
37	4	1	0.625	10	0	Nosema, 0.0625% ethanol
38	4	1	0.625	10	0	Nosema, 0.0625% ethanol
39	4	1	0.625	10	0	Nosema, 0.0625% ethanol
40	4	1	0.625	10	0	Nosema, 0.0625% ethanol
41	4	1	0.625	10	0	Nosema, 0.0625% ethanol
42	4	1	0.625	10	0	Nosema, 0.0625% ethanol
43	4	1	0.625	10	0	Nosema, 0.0625% ethanol
44	4	1	0.625	10	0	Nosema, 0.0625% ethanol
45	4	1	0.625	10	0	Nosema, 0.0625% ethanol
46	4	1	0.625	10	0	Nosema, 0.0625% ethanol
47	4	1	0.625	10	0	Nosema, 0.0625% ethanol
48	4	1	0.625	10	0	Nosema, 0.0625% ethanol
49	4	1	0.625	10	0	Nosema, 0.0625% ethanol
[truncated: 801 more rows]

## Sheet: longevity_means 
Vairimorpha spores feeding	EtOh concetration	Median	Mean	St deviation	Uncenored number	Censored Number	N
no	0	10	9.55	1.55227	23	177	200
no	0.0313	10	9.465	1.72443	25	175	200
no	0.625	10	9.475	1.74488	23	177	200
no	1.25	10	9.35	2.01689	26	174	200
no	2.5	10	8.7	2.44241	55	125	180
no	5	9	7.455	3.01053	120	80	200
no	10	7	6.71	2.89791	161	39	200
yes	0	10	8.755	2.0945	91	109	200
yes	0.0313	10	8.795	2.00075	97	103	200
yes	0.625	10	9.12	2.0461	48	152	200
yes	1.25	10	9.075	2.04457	54	146	200
yes	2.5	10	8.62	2.1631	96	104	200
yes	5	6	6.175	3.04809	165	35	200
yes	10	5	5.2	3.02751	188	12	200

## Sheet: Vairimorpha spp. spores
sugar contentration	0.5			no. Of Vairimorpha spores infection	17500	10 days after infection
alkohol concentration											0
no. of colony	ethanol concentration	nosema spores	bees	1.25 × 10−2 μL.	8 × 10−2 μL	Vairimorpha
1	0	yes	1	61		1464000
1	0	yes	2	61		1464000					post-hoc
1	0	yes	3	60		1440000
1	0	yes	4	59		1416000					EtOH exposition	0	0.0313	0.625	1.25	2.5	5	10	0	0.0313	0.625	1.25	2.5	5	10
1	0	yes	5	62		1488000					feeding Nosema	0	0	0	0	0	0	0	1	1	1	1	1	1	1
1	0	yes	6	61		1464000				EtOH exposition	feeding Nosema
1	0	yes	7	63		1512000				0	0		1	1	1	1	1	1	2.32665e-05	2.32665e-05	2.32665e-05	2.32665e-05	2.32665e-05	2.32665e-05	2.32665e-05
1	0	yes	8	62		1488000				0.0313	0	1		1	1	1	1	1	2.32665e-05	2.32665e-05	2.32665e-05	2.32665e-05	2.32665e-05	2.32665e-05	2.32665e-05
1	0	yes	9	59		1416000				0.625	0	1	1		1	1	1	1	2.32665e-05	2.32665e-05	2.32665e-05	2.32665e-05	2.32665e-05	2.32665e-05	2.32665e-05
1	0	yes	10	60		1440000				1.25	0	1	1	1		1	1	1	2.32665e-05	2.32665e-05	2.32665e-05	2.32665e-05	2.32665e-05	2.32665e-05	2.32665e-05
1	0	yes	11	59		1416000				2.5	0	1	1	1	1		1	1	2.32665e-05	2.32665e-05	2.32665e-05	2.32665e-05	2.32665e-05	2.32665e-05	2.32665e-05
1	0	yes	12	63		1512000				5	0	1	1	1	1	1		1	2.32665e-05	2.32665e-05	2.32665e-05	2.32665e-05	2.32665e-05	2.32665e-05	2.32665e-05
1	0	yes	13	57		1368000				10	0	1	1	1	1	1	1		2.32665e-05	2.32665e-05	2.32665e-05	2.32665e-05	2.32665e-05	2.32665e-05	2.32665e-05
1	0	yes	14	58		1392000				0	1	2.32665e-05	2.32665e-05	2.32665e-05	2.32665e-05	2.32665e-05	2.32665e-05	2.32665e-05		0.79331	2.32665e-05	2.32665e-05	0.998812	2.32665e-05	2.32665e-05
1	0	yes	15	57		1368000				0.0313	1	2.32665e-05	2.32665e-05	2.32665e-05	2.32665e-05	2.32665e-05	2.32665e-05	2.32665e-05	0.79331		2.32665e-05	2.32665e-05	0.138913	2.32665e-05	2.32665e-05
1	0	yes	16	62		1488000				0.625	1	2.32665e-05	2.32665e-05	2.32665e-05	2.32665e-05	2.32665e-05	2.32665e-05	2.32665e-05	2.32665e-05	2.32665e-05		0.46876	2.32665e-05	2.32665e-05	2.32665e-05
1	0	yes	17	63		1512000				1.25	1	2.32665e-05	2.32665e-05	2.32665e-05	2.32665e-05	2.32665e-05	2.32665e-05	2.32665e-05	2.32665e-05	2.32665e-05	0.46876		2.32665e-05	2.32665e-05	2.32665e-05
1	0	yes	18	59		1416000				2.5	1	2.32665e-05	2.32665e-05	2.32665e-05	2.32665e-05	2.32665e-05	2.32665e-05	2.32665e-05	0.998812	0.138913	2.32665e-05	2.32665e-05		2.32665e-05	2.32665e-05
1	0	yes	19	63		1512000				5	1	2.32665e-05	2.32665e-05	2.32665e-05	2.32665e-05	2.32665e-05	2.32665e-05	2.32665e-05	2.32665e-05	2.32665e-05	2.32665e-05	2.32665e-05	2.32665e-05		2.32665e-05
1	0	yes	20	62		1488000				10	1	2.32665e-05	2.32665e-05	2.32665e-05	2.32665e-05	2.32665e-05	2.32665e-05	2.32665e-05	2.32665e-05	2.32665e-05	2.32665e-05	2.32665e-05	2.32665e-05	2.32665e-05
1	0	yes	21	59		1416000
1	0	yes	22	58		1392000
1	0	yes	23	61		1464000
1	0	yes	24	57		1368000
1	0	yes	25	61		1464000
1	0	yes	26	57		1368000
2	0	yes	1	58		1392000
2	0	yes	2	60		1440000
2	0	yes	3	62		1488000
2	0	yes	4	58		1392000
2	0	yes	5	60		1440000
2	0	yes	6	57		1368000
2	0	yes	7	61		1464000
2	0	yes	8	61		1464000
2	0	yes	9	58		1392000
2	0	yes	10	59		1416000
2	0	yes	11	58		1392000
2	0	yes	12	63		1512000
2	0	yes	13	63		1512000
2	0	yes	14	58		1392000
2	0	yes	15	60		1440000
2	0	yes	16	57		1368000
2	0	yes	17	61		1464000
2	0	yes	18	63		1512000
2	0	yes	19	62		1488000
2	0	yes	20	63		1512000
2	0	yes	21	62		1488000
2	0	yes	22	63		1512000
2	0	yes	23	62		1488000
2	0	yes	24	58		1392000
2	0	yes	25	61		1464000
2	0	yes	26	63		1512000
2	0	yes	27	62		1488000
3	0	yes	1	62		1488000
3	0	yes	2	63		1512000
3	0	yes	3	62		1488000
3	0	yes	4	58		1392000
3	0	yes	5	63		1512000
3	0	yes	6	61		1464000
3	0	yes	7	59		1416000
3	0	yes	8	63		1512000
3	0	yes	9	57		1368000
3	0	yes	10	58		1392000
3	0	yes	11	62		1488000
3	0	yes	12	62		1488000
3	0	yes	13	58		1392000
3	0	yes	14	57		1368000
3	0	yes	15	57		1368000
3	0	yes	16	60		1440000
3	0	yes	17	58		1392000
3	0	yes	18	62		1488000
3	0	yes	19	61		1464000
3	0	yes	20	62		1488000
3	0	yes	21	59		1416000
3	0	yes	22	62		1488000
3	0	yes	23	59		1416000
3	0	yes	24	61		1464000
3	0	yes	25	61		1464000
3	0	yes	26	57		1368000
3	0	yes	27	62		1488000
4	0	yes	1	60		1440000
4	0	yes	2	58		1392000
4	0	yes	3	63		1512000
4	0	yes	4	61		1464000
4	0	yes	5	58		1392000
4	0	yes	6	62		1488000
4	0	yes	7	62		1488000
4	0	yes	8	57		1368000
4	0	yes	9	63		1512000
4	0	yes	10	61		1464000
4	0	yes	11	61		1464000
4	0	yes	12	62		1488000
4	0	yes	13	61		1464000
4	0	yes	14	57		1368000
4	0	yes	15	57		1368000
4	0	yes	16	61		1464000
4	0	yes	17	60		1440000
4	0	yes	18	62		1488000
4	0	yes	19	58		1392000
4	0	yes	20	60		1440000
4	0	yes	21	59		1416000
4	0	yes	22	61		1464000
4	0	yes	23	59		1416000
4	0	yes	24	59		1416000
4	0	yes	25	61		1464000
4	0	yes	26	58		1392000
4	0	yes	27	61		1464000
4	0	yes	28	59		1416000
4	0	yes	29	59		1416000
1	0.0313	yes	1	57		1368000
1	0.0313	yes	2	59		1416000
1	0.0313	yes	3	61		1464000
1	0.0313	yes	4	59		1416000
1	0.0313	yes	5	58		1392000
1	0.0313	yes	6	60		1440000
1	0.0313	yes	7	62		1488000
1	0.0313	yes	8	60		1440000
1	0.0313	yes	9	59		1416000
1	0.0313	yes	10	62		1488000
1	0.0313	yes	11	61		1464000
1	0.0313	yes	12	63		1512000
1	0.0313	yes	13	58		1392000
1	0.0313	yes	14	61		1464000
1	0.0313	yes	15	58		1392000
1	0.0313	yes	16	60		1440000
1	0.0313	yes	17	60		1440000
1	0.0313	yes	18	58		1392000
1	0.0313	yes	19	59		1416000
1	0.0313	yes	20	57		1368000
1	0.0313	yes	21	60		1440000
1	0.0313	yes	22	62		1488000
1	0.0313	yes	23	57		1368000
1	0.0313	yes	24	62		1488000
1	0.0313	yes	25	61		1464000
1	0.0313	yes	26	57		1368000
2	0.0313	yes	1	57		1368000
2	0.0313	yes	2	58		1392000
2	0.0313	yes	3	59		1416000
2	0.0313	yes	4	60		1440000
2	0.0313	yes	5	60		1440000
2	0.0313	yes	6	62		1488000
2	0.0313	yes	7	62		1488000
2	0.0313	yes	8	60		1440000
2	0.0313	yes	9	60		1440000
2	0.0313	yes	10	61		1464000
2	0.0313	yes	11	60		1440000
2	0.0313	yes	12	62		1488000
2	0.0313	yes	13	62		1488000
2	0.0313	yes	14	61		1464000
2	0.0313	yes	15	63		1512000
2	0.0313	yes	16	63		1512000
2	0.0313	yes	17	59		1416000
2	0.0313	yes	18	59		1416000
2	0.0313	yes	19	63		1512000
2	0.0313	yes	20	63		1512000
2	0.0313	yes	21	61		1464000
2	0.0313	yes	22	57		1368000
2	0.0313	yes	23	58		1392000
2	0.0313	yes	24	63		1512000
2	0.0313	yes	25	61		1464000
3	0.0313	yes	1	58		1392000
3	0.0313	yes	2	61		1464000
3	0.0313	yes	3	57		1368000
3	0.0313	yes	4	57		1368000
3	0.0313	yes	5	63		1512000
3	0.0313	yes	6	59		1416000
3	0.0313	yes	7	62		1488000
3	0.0313	yes	8	58		1392000
3	0.0313	yes	9	58		1392000
3	0.0313	yes	10	62		1488000
3	0.0313	yes	11	62		1488000
3	0.0313	yes	12	58		1392000
3	0.0313	yes	13	61		1464000
3	0.0313	yes	14	58		1392000
3	0.0313	yes	15	58		1392000
3	0.0313	yes	16	57		1368000
3	0.0313	yes	17	63		1512000
3	0.0313	yes	18	57		1368000
3	0.0313	yes	19	61		1464000
3	0.0313	yes	20	58		1392000
3	0.0313	yes	21	59		1416000
3	0.0313	yes	22	61		1464000
3	0.0313	yes	23	59		1416000
3	0.0313	yes	24	57		1368000
3	0.0313	yes	25	59		1416000
3	0.0313	yes	26	58		1392000
4	0.0313	yes	1	63		1512000
4	0.0313	yes	2	58		1392000
4	0.0313	yes	3	57		1368000
4	0.0313	yes	4	57		1368000
4	0.0313	yes	5	63		1512000
4	0.0313	yes	6	61		1464000
4	0.0313	yes	7	57		1368000
4	0.0313	yes	8	60		1440000
4	0.0313	yes	9	62		1488000
4	0.0313	yes	10	60		1440000
4	0.0313	yes	11	58		1392000
4	0.0313	yes	12	58		1392000
4	0.0313	yes	13	57		1368000
4	0.0313	yes	14	59		1416000
4	0.0313	yes	15	59		1416000
4	0.0313	yes	16	60		1440000
4	0.0313	yes	17	59		1416000
4	0.0313	yes	18	58		1392000
4	0.0313	yes	19	57		1368000
4	0.0313	yes	20	58		1392000
4	0.0313	yes	21	61		1464000
4	0.0313	yes	22	59		1416000
4	0.0313	yes	23	58		1392000
4	0.0313	yes	24	62		1488000
4	0.0313	yes	25	59		1416000
4	0.0313	yes	26	60		1440000
4	0.0313	yes	27	61		1464000
4	0.0313	yes	28	63		1512000
4	0.0313	yes	29	58		1392000
1	0.625	yes	1	45		1080000
1	0.625	yes	2	47		1128000
1	0.625	yes	3	46		1104000
1	0.625	yes	4	52		1248000
1	0.625	yes	5	46		1104000
1	0.625	yes	6	42		1008000
1	0.625	yes	7	43		1032000
1	0.625	yes	8	45		1080000
1	0.625	yes	9	54		1296000
1	0.625	yes	10	48		1152000
1	0.625	yes	11	47		1128000
1	0.625	yes	12	45		1080000
1	0.625	yes	13	47		1128000
1	0.625	yes	14	54		1296000
1	0.625	yes	15	43		1032000
1	0.625	yes	16	46		1104000
1	0.625	yes	17	49		1176000
1	0.625	yes	18	51		1224000
1	0.625	yes	19	54		1296000
1	0.625	yes	20	53		1272000
1	0.625	yes	21	48		1152000
1	0.625	yes	22	43		1032000
1	0.625	yes	23	42		1008000
1	0.625	yes	24	43		1032000
1	0.625	yes	25	48		1152000
1	0.625	yes	26	50		1200000
1	0.625	yes	27	43		1032000
1	0.625	yes	28	49		1176000
1	0.625	yes	29	49		1176000
1	0.625	yes	30	45		1080000
1	0.625	yes	31	44		1056000
1	0.625	yes	32	46		1104000
1	0.625	yes	33	53		1272000
1	0.625	yes	34	45		1080000
1	0.625	yes	35	52		1248000
1	0.625	yes	36	43		1032000
1	0.625	yes	37	47		1128000
1	0.625	yes	38	45		1080000
2	0.625	yes	1	46		1104000
2	0.625	yes	2	54		1296000
2	0.625	yes	3	44		1056000
2	0.625	yes	4	53		1272000
2	0.625	yes	5	47		1128000
2	0.625	yes	6	49		1176000
2	0.625	yes	7	49		1176000
2	0.625	yes	8	52		1248000
2	0.625	yes	9	53		1272000
2	0.625	yes	10	53		1272000
2	0.625	yes	11	45		1080000
2	0.625	yes	12	43		1032000
2	0.625	yes	13	47		1128000
2	0.625	yes	14	44		1056000
2	0.625	yes	15	46		1104000
2	0.625	yes	16	43		1032000
2	0.625	yes	17	45		1080000
2	0.625	yes	18	43		1032000
2	0.625	yes	19	51		1224000
2	0.625	yes	20	48		1152000
2	0.625	yes	21	43		1032000
2	0.625	yes	22	51		1224000
2	0.625	yes	23	47		1128000
2	0.625	yes	24	50		1200000
2	0.625	yes	25	48		1152000
2	0.625	yes	26	46		1104000
2	0.625	yes	27	44		1056000
2	0.625	yes	28	42		1008000
2	0.625	yes	29	50		1200000
2	0.625	yes	30	52		1248000
2	0.625	yes	31	46		1104000
2	0.625	yes	32	49		1176000
2	0.625	yes	33	50		1200000
2	0.625	yes	34	53		1272000
2	0.625	yes	35	54		1296000
2	0.625	yes	36	43		1032000
2	0.625	yes	37	43		1032000
2	0.625	yes	38	45		1080000
2	0.625	yes	39	51		1224000
3	0.625	yes	1	47		1128000
3	0.625	yes	2	43		1032000
3	0.625	yes	3	52		1248000
3	0.625	yes	4	43		1032000
3	0.625	yes	5	49		1176000
3	0.625	yes	6	49		1176000
3	0.625	yes	7	51		1224000
3	0.625	yes	8	44		1056000
3	0.625	yes	9	44		1056000
3	0.625	yes	10	51		1224000
3	0.625	yes	11	54		1296000
3	0.625	yes	12	48		1152000
3	0.625	yes	13	44		1056000
3	0.625	yes	14	52		1248000
3	0.625	yes	15	52		1248000
3	0.625	yes	16	47		1128000
3	0.625	yes	17	42		1008000
3	0.625	yes	18	43		1032000
3	0.625	yes	19	43		1032000
3	0.625	yes	20	50		1200000
3	0.625	yes	21	52		1248000
3	0.625	yes	22	46		1104000
3	0.625	yes	23	43		1032000
3	0.625	yes	24	54		1296000
3	0.625	yes	25	43		1032000
3	0.625	yes	26	46		1104000
3	0.625	yes	27	49		1176000
3	0.625	yes	28	48		1152000
3	0.625	yes	29	54		1296000
3	0.625	yes	30	47		1128000
3	0.625	yes	31	51		1224000
3	0.625	yes	32	53		1272000
3	0.625	yes	33	47		1128000
3	0.625	yes	34	52		1248000
3	0.625	yes	35	53		1272000
3	0.625	yes	36	43		1032000
3	0.625	yes	37	43		1032000
4	0.625	yes	1	54		1296000
4	0.625	yes	2	48		1152000
4	0.625	yes	3	48		1152000
4	0.625	yes	4	51		1224000
4	0.625	yes	5	52		1248000
4	0.625	yes	6	52		1248000
4	0.625	yes	7	46		1104000
4	0.625	yes	8	47		1128000
4	0.625	yes	9	52		1248000
4	0.625	yes	10	51		1224000
4	0.625	yes	11	48		1152000
4	0.625	yes	12	53		1272000
4	0.625	yes	13	53		1272000
4	0.625	yes	14	50		1200000
4	0.625	yes	15	45		1080000
4	0.625	yes	16	45		1080000
4	0.625	yes	17	51		1224000
4	0.625	yes	18	50		1200000
4	0.625	yes	19	49		1176000
4	0.625	yes	20	53		1272000
4	0.625	yes	21	52		1248000
4	0.625	yes	22	51		1224000
4	0.625	yes	23	45		1080000
4	0.625	yes	24	47		1128000
4	0.625	yes	25	48		1152000
4	0.625	yes	26	54		1296000
4	0.625	yes	27	53		1272000
4	0.625	yes	28	52		1248000
4	0.625	yes	29	42		1008000
4	0.625	yes	30	44		1056000
4	0.625	yes	31	45		1080000
4	0.625	yes	32	42		1008000
4	0.625	yes	33	53		1272000
4	0.625	yes	34	47		1128000
4	0.625	yes	35	42		1008000
4	0.625	yes	36	42		1008000
4	0.625	yes	37	50		1200000
4	0.625	yes	38	42		1008000
1	2025-01-01	yes	1	43		1032000
1	2025-01-01	yes	2	51		1224000
1	2025-01-01	yes	3	43		1032000
1	2025-01-01	yes	4	43		1032000
1	2025-01-01	yes	5	52		1248000
1	2025-01-01	yes	6	52		1248000
1	2025-01-01	yes	7	44		1056000
1	2025-01-01	yes	8	46		1104000
1	2025-01-01	yes	9	43		1032000
1	2025-01-01	yes	10	54		1296000
1	2025-01-01	yes	11	51		1224000
1	2025-01-01	yes	12	46		1104000
1	2025-01-01	yes	13	51		1224000
1	2025-01-01	yes	14	52		1248000
1	2025-01-01	yes	15	44		1056000
1	2025-01-01	yes	16	43		1032000
1	2025-01-01	yes	17	44		1056000
1	2025-01-01	yes	18	47		1128000
1	2025-01-01	yes	19	51		1224000
1	2025-01-01	yes	20	43		1032000
1	2025-01-01	yes	21	54		1296000
1	2025-01-01	yes	22	51		1224000
1	2025-01-01	yes	23	50		1200000
1	2025-01-01	yes	24	53		1272000
1	2025-01-01	yes	25	53		1272000
1	2025-01-01	yes	26	51		1224000
1	2025-01-01	yes	27	47		1128000
1	2025-01-01	yes	28	42		1008000
1	2025-01-01	yes	29	52		1248000
1	2025-01-01	yes	30	47		1128000
1	2025-01-01	yes	31	53		1272000
1	2025-01-01	yes	32	50		1200000
1	2025-01-01	yes	33	43		1032000
1	2025-01-01	yes	34	48		1152000
1	2025-01-01	yes	35	42		1008000
1	2025-01-01	yes	36	49		1176000
1	2025-01-01	yes	37	52		1248000
1	2025-01-01	yes	38	53		1272000
1	2025-01-01	yes	39	48		1152000
1	2025-01-01	yes	40	51		1224000
2	2025-01-01	yes	1	51		1224000
2	2025-01-01	yes	2	44		1056000
2	2025-01-01	yes	3	48		1152000
2	2025-01-01	yes	4	44		1056000
2	2025-01-01	yes	5	45		1080000
2	2025-01-01	yes	6	46		1104000
2	2025-01-01	yes	7	44		1056000
2	2025-01-01	yes	8	52		1248000
2	2025-01-01	yes	9	47		1128000
2	2025-01-01	yes	10	43		1032000
2	2025-01-01	yes	11	50		1200000
2	2025-01-01	yes	12	47		1128000
2	2025-01-01	yes	13	45		1080000
2	2025-01-01	yes	14	52		1248000
2	2025-01-01	yes	15	47		1128000
2	2025-01-01	yes	16	50		1200000
2	2025-01-01	yes	17	50		1200000
2	2025-01-01	yes	18	43		1032000
2	2025-01-01	yes	19	49		1176000
2	2025-01-01	yes	20	49		1176000
2	2025-01-01	yes	21	54		1296000
2	2025-01-01	yes	22	47		1128000
2	2025-01-01	yes	23	53		1272000
2	2025-01-01	yes	24	53		1272000
2	2025-01-01	yes	25	45		1080000
2	2025-01-01	yes	26	50		1200000
2	2025-01-01	yes	27	46		1104000
2	2025-01-01	yes	28	43		1032000
2	2025-01-01	yes	29	48		1152000
2	2025-01-01	yes	30	47		1128000
2	2025-01-01	yes	31	47		1128000
2	2025-01-01	yes	32	53		1272000
2	2025-01-01	yes	33	53		1272000
2	2025-01-01	yes	34	53		1272000
2	2025-01-01	yes	35	51		1224000
2	2025-01-01	yes	36	50		1200000
2	2025-01-01	yes	37	42		1008000
2	2025-01-01	yes	38	43		1032000
2	2025-01-01	yes	39	42		1008000
2	2025-01-01	yes	40	53		1272000
2	2025-01-01	yes	41	50		1200000
3	2025-01-01	yes	1	54		1296000
3	2025-01-01	yes	2	53		1272000
3	2025-01-01	yes	3	52		1248000
3	2025-01-01	yes	4	53		1272000
3	2025-01-01	yes	5	54		1296000
3	2025-01-01	yes	6	42		1008000
3	2025-01-01	yes	7	45		1080000
3	2025-01-01	yes	8	45		1080000
3	2025-01-01	yes	9	46		1104000
3	2025-01-01	yes	10	43		1032000
3	2025-01-01	yes	11	51		1224000
3	2025-01-01	yes	12	47		1128000
3	2025-01-01	yes	13	46		1104000
3	2025-01-01	yes	14	50		1200000
3	2025-01-01	yes	15	43		1032000
3	2025-01-01	yes	16	50		1200000
3	2025-01-01	yes	17	51		1224000
3	2025-01-01	yes	18	52		1248000
3	2025-01-01	yes	19	47		1128000
3	2025-01-01	yes	20	47		1128000
3	2025-01-01	yes	21	43		1032000
3	2025-01-01	yes	22	42		1008000
3	2025-01-01	yes	23	53		1272000
3	2025-01-01	yes	24	54		1296000
3	2025-01-01	yes	25	47		1128000
3	2025-01-01	yes	26	53		1272000
3	2025-01-01	yes	27	45		1080000
3	2025-01-01	yes	28	51		1224000
3	2025-01-01	yes	29	47		1128000
3	2025-01-01	yes	30	48		1152000
3	2025-01-01	yes	31	45		1080000
3	2025-01-01	yes	32	47		1128000
3	2025-01-01	yes	33	49		1176000
3	2025-01-01	yes	34	48		1152000
3	2025-01-01	yes	35	43		1032000
3	2025-01-01	yes	36	42		1008000
3	2025-01-01	yes	37	49		1176000
3	2025-01-01	yes	38	51		1224000
3	2025-01-01	yes	39	42		1008000
3	2025-01-01	yes	40	43		1032000
3	2025-01-01	yes	41	47		1128000
4	2025-01-01	yes	1	49		1176000
4	2025-01-01	yes	2	51		1224000
4	2025-01-01	yes	3	54		1296000
4	2025-01-01	yes	4	46		1104000
4	2025-01-01	yes	5	54		1296000
4	2025-01-01	yes	6	54		1296000
4	2025-01-01	yes	7	49		1176000
4	2025-01-01	yes	8	50		1200000
4	2025-01-01	yes	9	44		1056000
4	2025-01-01	yes	10	50		1200000
4	2025-01-01	yes	11	49		1176000
4	2025-01-01	yes	12	50		1200000
4	2025-01-01	yes	13	51		1224000
4	2025-01-01	yes	14	49		1176000
4	2025-01-01	yes	15	54		1296000
4	2025-01-01	yes	16	43		1032000
4	2025-01-01	yes	17	52		1248000
4	2025-01-01	yes	18	48		1152000
4	2025-01-01	yes	19	44		1056000
4	2025-01-01	yes	20	46		1104000
4	2025-01-01	yes	21	45		1080000
4	2025-01-01	yes	22	53		1272000
4	2025-01-01	yes	23	52		1248000
4	2025-01-01	yes	24	52		1248000
4	2025-01-01	yes	25	52		1248000
4	2025-01-01	yes	26	50		1200000
4	2025-01-01	yes	27	52		1248000
4	2025-01-01	yes	28	51		1224000
4	2025-01-01	yes	29	46		1104000
4	2025-01-01	yes	30	50		1200000
4	2025-01-01	yes	31	47		1128000
4	2025-01-01	yes	32	52		1248000
4	2025-01-01	yes	33	54		1296000
4	2025-01-01	yes	34	46		1104000
4	2025-01-01	yes	35	51		1224000
4	2025-01-01	yes	36	45		1080000
4	2025-01-01	yes	37	48		1152000
1	2025-05-02	yes	1	62		1488000
1	2025-05-02	yes	2	62		1488000
1	2025-05-02	yes	3	59		1416000
1	2025-05-02	yes	4	59		1416000
1	2025-05-02	yes	5	62		1488000
1	2025-05-02	yes	6	57		1368000
1	2025-05-02	yes	7	60		1440000
1	2025-05-02	yes	8	62		1488000
1	2025-05-02	yes	9	62		1488000
1	2025-05-02	yes	10	58		1392000
1	2025-05-02	yes	11	63		1512000
1	2025-05-02	yes	12	61		1464000
1	2025-05-02	yes	13	63		1512000
1	2025-05-02	yes	14	62		1488000
1	2025-05-02	yes	15	62		1488000
1	2025-05-02	yes	16	58		1392000
1	2025-05-02	yes	17	59		1416000
1	2025-05-02	yes	18	63		1512000
1	2025-05-02	yes	19	57		1368000
1	2025-05-02	yes	20	61		1464000
1	2025-05-02	yes	21	60		1440000
1	2025-05-02	yes	22	62		1488000
1	2025-05-02	yes	23	63		1512000
1	2025-05-02	yes	24	57		1368000
2	2025-05-02	yes	1	63		1512000
2	2025-05-02	yes	2	62		1488000
2	2025-05-02	yes	3	57		1368000
2	2025-05-02	yes	4	59		1416000
2	2025-05-02	yes	5	63		1512000
2	2025-05-02	yes	6	60		1440000
2	2025-05-02	yes	7	59		1416000
2	2025-05-02	yes	8	60		1440000
2	2025-05-02	yes	9	57		1368000
2	2025-05-02	yes	10	59		1416000
2	2025-05-02	yes	11	59		1416000
2	2025-05-02	yes	12	63		1512000
2	2025-05-02	yes	13	60		1440000
2	2025-05-02	yes	14	57		1368000
2	2025-05-02	yes	15	61		1464000
2	2025-05-02	yes	16	59		1416000
2	2025-05-02	yes	17	60		1440000
2	2025-05-02	yes	18	61		1464000
2	2025-05-02	yes	19	61		1464000
2	2025-05-02	yes	20	59		1416000
2	2025-05-02	yes	21	60		1440000
2	2025-05-02	yes	22	61		1464000
2	2025-05-02	yes	23	60		1440000
2	2025-05-02	yes	24	62		1488000
2	2025-05-02	yes	25	59		1416000
2	2025-05-02	yes	26	63		1512000
2	2025-05-02	yes	27	63		1512000
2	2025-05-02	yes	28	58		1392000
3	2025-05-02	yes	1	60		1440000
3	2025-05-02	yes	2	59		1416000
3	2025-05-02	yes	3	59		1416000
3	2025-05-02	yes	4	58		1392000
3	2025-05-02	yes	5	57		1368000
3	2025-05-02	yes	6	62		1488000
3	2025-05-02	yes	7	63		1512000
3	2025-05-02	yes	8	62		1488000
3	2025-05-02	yes	9	62		1488000
3	2025-05-02	yes	10	62		1488000
3	2025-05-02	yes	11	61		1464000
3	2025-05-02	yes	12	58		1392000
3	2025-05-02	yes	13	63		1512000
3	2025-05-02	yes	14	63		1512000
3	2025-05-02	yes	15	60		1440000
3	2025-05-02	yes	16	61		1464000
3	2025-05-02	yes	17	61		1464000
3	2025-05-02	yes	18	63		1512000
3	2025-05-02	yes	19	57		1368000
3	2025-05-02	yes	20	63		1512000
3	2025-05-02	yes	21	62		1488000
3	2025-05-02	yes	22	60		1440000
3	2025-05-02	yes	23	58		1392000
3	2025-05-02	yes	24	58		1392000
3	2025-05-02	yes	25	63		1512000
4	2025-05-02	yes	1	63		1512000
4	2025-05-02	yes	2	61		1464000
4	2025-05-02	yes	3	61		1464000
4	2025-05-02	yes	4	63		1512000
4	2025-05-02	yes	5	63		1512000
4	2025-05-02	yes	6	63		1512000
4	2025-05-02	yes	7	61		1464000
4	2025-05-02	yes	8	63		1512000
4	2025-05-02	yes	9	63		1512000
4	2025-05-02	yes	10	61		1464000
4	2025-05-02	yes	11	62		1488000
4	2025-05-02	yes	12	58		1392000
4	2025-05-02	yes	13	62		1488000
4	2025-05-02	yes	14	63		1512000
4	2025-05-02	yes	15	57		1368000
4	2025-05-02	yes	16	62		1488000
4	2025-05-02	yes	17	59		1416000
4	2025-05-02	yes	18	58		1392000
4	2025-05-02	yes	19	63		1512000
4	2025-05-02	yes	20	62		1488000
4	2025-05-02	yes	21	60		1440000
4	2025-05-02	yes	22	63		1512000
4	2025-05-02	yes	23	57		1368000
4	2025-05-02	yes	24	57		1368000
4	2025-05-02	yes	25	57		1368000
4	2025-05-02	yes	26	57		1368000
4	2025-05-02	yes	27	58		1392000
1	5	yes	1	54		1296000
1	5	yes	2	56		1344000
1	5	yes	3	58		1392000
1	5	yes	4	53		1272000
1	5	yes	5	51		1224000
1	5	yes	6	55		1320000
1	5	yes	7	55		1320000
1	5	yes	8	58		1392000
1	5	yes	9	51		1224000
2	5	yes	1	55		1320000
2	5	yes	2	52		1248000
2	5	yes	3	53		1272000
2	5	yes	4	58		1392000
2	5	yes	5	56		1344000
2	5	yes	6	52		1248000
2	5	yes	7	53		1272000
2	5	yes	8	56		1344000
2	5	yes	9	51		1224000
2	5	yes	10	56		1344000
3	5	yes	1	51		1224000
3	5	yes	2	57		1368000
3	5	yes	3	54		1296000
3	5	yes	4	52		1248000
3	5	yes	5	51		1224000
3	5	yes	6	52		1248000
3	5	yes	7	53		1272000
3	5	yes	8	54		1296000
4	5	yes	1	57		1368000
4	5	yes	2	52		1248000
4	5	yes	3	57		1368000
4	5	yes	4	53		1272000
4	5	yes	5	56		1344000
4	5	yes	6	56		1344000
4	5	yes	7	57		1368000
4	5	yes	8	54		1296000
1	10	yes	1	42		1008000
1	10	yes	2	41		984000
1	10	yes	3	39		936000
1	10	yes	4	39		936000
2	10	yes	1	38		912000
2	10	yes	2	36		864000
2	10	yes	3	38		912000
3	10	yes	1	42		1008000
3	10	yes	2	38		912000
3	10	yes	3	36		864000
4	10	yes	1	39		936000
4	10	yes	2	39		936000
1	0	no	1	0	0	0
1	0	no	2	0	0	0
1	0	no	3	0	0	0
1	0	no	4	0	0	0
1	0	no	5	0	0	0
1	0	no	6	0	0	0
1	0	no	7	0	0	0
1	0	no	8	0	0	0
1	0	no	9	0	0	0
1	0	no	10	0	0	0
1	0	no	11	0	0	0
1	0	no	12	0	0	0
1	0	no	13	0	0	0
1	0	no	14	0	0	0
1	0	no	15	0	0	0
1	0	no	16	0	0	0
1	0	no	17	0	0	0
1	0	no	18	0	0	0
1	0	no	19	0	0	0
1	0	no	20	0	0	0
1	0	no	21	0	0	0
1	0	no	22	0	0	0
1	0	no	23	0	0	0
1	0	no	24	0	0	0
1	0	no	25	0	0	0
1	0	no	26	0	0	0
1	0	no	27	0	0	0
1	0	no	28	0	0	0
1	0	no	29	0	0	0
1	0	no	30	0	0	0
1	0	no	31	0	0	0
1	0	no	32	0	0	0
1	0	no	33	0	0	0
1	0	no	34	0	0	0
1	0	no	35	0	0	0
1	0	no	36	0	0	0
1	0	no	37	0	0	0
1	0	no	38	0	0	0
1	0	no	39	0	0	0
1	0	no	40	0	0	0
1	0	no	41	0	0	0
1	0	no	42	0	0	0
1	0	no	43	0	0	0
1	0	no	44	0	0	0
1	0	no	45	0	0	0
2	0	no	1	0	0	0
2	0	no	2	0	0	0
2	0	no	3	0	0	0
2	0	no	4	0	0	0
2	0	no	5	0	0	0
2	0	no	6	0	0	0
2	0	no	7	0	0	0
2	0	no	8	0	0	0
2	0	no	9	0	0	0
2	0	no	10	0	0	0
2	0	no	11	0	0	0
2	0	no	12	0	0	0
2	0	no	13	0	0	0
2	0	no	14	0	0	0
2	0	no	15	0	0	0
2	0	no	16	0	0	0
2	0	no	17	0	0	0
2	0	no	18	0	0	0
2	0	no	19	0	0	0
2	0	no	20	0	0	0
2	0	no	21	0	0	0
2	0	no	22	0	0	0
2	0	no	23	0	0	0
2	0	no	24	0	0	0
2	0	no	25	0	0	0
2	0	no	26	0	0	0
2	0	no	27	0	0	0
2	0	no	28	0	0	0
2	0	no	29	0	0	0
2	0	no	30	0	0	0
2	0	no	31	0	0	0
2	0	no	32	0	0	0
2	0	no	33	0	0	0
2	0	no	34	0	0	0
2	0	no	35	0	0	0
2	0	no	36	0	0	0
2	0	no	37	0	0	0
2	0	no	38	0	0	0
2	0	no	39	0	0	0
2	0	no	40	0	0	0
2	0	no	41	0	0	0
2	0	no	42	0	0	0
2	0	no	43	0	0	0
2	0	no	44	0	0	0
3	0	no	1	0	0	0
3	0	no	2	0	0	0
3	0	no	3	0	0	0
3	0	no	4	0	0	0
3	0	no	5	0	0	0
3	0	no	6	0	0	0
3	0	no	7	0	0	0
3	0	no	8	0	0	0
3	0	no	9	0	0	0
3	0	no	10	0	0	0
3	0	no	11	0	0	0
3	0	no	12	0	0	0
3	0	no	13	0	0	0
3	0	no	14	0	0	0
3	0	no	15	0	0	0
3	0	no	16	0	0	0
3	0	no	17	0	0	0
3	0	no	18	0	0	0
3	0	no	19	0	0	0
3	0	no	20	0	0	0
3	0	no	21	0	0	0
3	0	no	22	0	0	0
3	0	no	23	0	0	0
3	0	no	24	0	0	0
3	0	no	25	0	0	0
3	0	no	26	0	0	0
3	0	no	27	0	0	0
3	0	no	28	0	0	0
3	0	no	29	0	0	0
3	0	no	30	0	0	0
3	0	no	31	0	0	0
3	0	no	32	0	0	0
3	0	no	33	0	0	0
3	0	no	34	0	0	0
3	0	no	35	0	0	0
3	0	no	36	0	0	0
3	0	no	37	0	0	0
3	0	no	38	0	0	0
3	0	no	39	0	0	0
3	0	no	40	0	0	0
3	0	no	41	0	0	0
3	0	no	42	0	0	0
3	0	no	43	0	0	0
3	0	no	44	0	0	0
3	0	no	45	0	0	0
4	0	no	1	0	0	0
4	0	no	2	0	0	0
4	0	no	3	0	0	0
4	0	no	4	0	0	0
4	0	no	5	0	0	0
4	0	no	6	0	0	0
4	0	no	7	0	0	0
4	0	no	8	0	0	0
4	0	no	9	0	0	0
4	0	no	10	0	0	0
4	0	no	11	0	0	0
4	0	no	12	0	0	0
4	0	no	13	0	0	0
4	0	no	14	0	0	0
4	0	no	15	0	0	0
4	0	no	16	0	0	0
4	0	no	17	0	0	0
4	0	no	18	0	0	0
4	0	no	19	0	0	0
4	0	no	20	0	0	0
4	0	no	21	0	0	0
4	0	no	22	0	0	0
4	0	no	23	0	0	0
4	0	no	24	0	0	0
4	0	no	25	0	0	0
4	0	no	26	0	0	0
4	0	no	27	0	0	0
4	0	no	28	0	0	0
4	0	no	29	0	0	0
4	0	no	30	0	0	0
4	0	no	31	0	0	0
4	0	no	32	0	0	0
4	0	no	33	0	0	0
4	0	no	34	0	0	0
4	0	no	35	0	0	0
4	0	no	36	0	0	0
4	0	no	37	0	0	0
4	0	no	38	0	0	0
4	0	no	39	0	0	0
4	0	no	40	0	0	0
4	0	no	41	0	0	0
4	0	no	42	0	0	0
4	0	no	43	0	0	0
1	0.0313	no	1	0	0	0
1	0.0313	no	2	0	0	0
1	0.0313	no	3	0	0	0
1	0.0313	no	4	0	0	0
1	0.0313	no	5	0	0	0
1	0.0313	no	6	0	0	0
1	0.0313	no	7	0	0	0
1	0.0313	no	8	0	0	0
1	0.0313	no	9	0	0	0
1	0.0313	no	10	0	0	0
1	0.0313	no	11	0	0	0
1	0.0313	no	12	0	0	0
1	0.0313	no	13	0	0	0
1	0.0313	no	14	0	0	0
1	0.0313	no	15	0	0	0
1	0.0313	no	16	0	0	0
1	0.0313	no	17	0	0	0
1	0.0313	no	18	0	0	0
1	0.0313	no	19	0	0	0
1	0.0313	no	20	0	0	0
1	0.0313	no	21	0	0	0
1	0.0313	no	22	0	0	0
1	0.0313	no	23	0	0	0
1	0.0313	no	24	0	0	0
1	0.0313	no	25	0	0	0
1	0.0313	no	26	0	0	0
1	0.0313	no	27	0	0	0
1	0.0313	no	28	0	0	0
1	0.0313	no	29	0	0	0
1	0.0313	no	30	0	0	0
1	0.0313	no	31	0	0	0
1	0.0313	no	32	0	0	0
1	0.0313	no	33	0	0	0
1	0.0313	no	34	0	0	0
1	0.0313	no	35	0	0	0
1	0.0313	no	36	0	0	0
1	0.0313	no	37	0	0	0
1	0.0313	no	38	0	0	0
1	0.0313	no	39	0	0	0
1	0.0313	no	40	0	0	0
1	0.0313	no	41	0	0	0
1	0.0313	no	42	0	0	0
1	0.0313	no	43	0	0	0
1	0.0313	no	44	0	0	0
2	0.0313	no	1	0	0	0
2	0.0313	no	2	0	0	0
2	0.0313	no	3	0	0	0
2	0.0313	no	4	0	0	0
2	0.0313	no	5	0	0	0
2	0.0313	no	6	0	0	0
2	0.0313	no	7	0	0	0
2	0.0313	no	8	0	0	0
2	0.0313	no	9	0	0	0
2	0.0313	no	10	0	0	0
2	0.0313	no	11	0	0	0
2	0.0313	no	12	0	0	0
2	0.0313	no	13	0	0	0
2	0.0313	no	14	0	0	0
2	0.0313	no	15	0	0	0
2	0.0313	no	16	0	0	0
2	0.0313	no	17	0	0	0
2	0.0313	no	18	0	0	0
2	0.0313	no	19	0	0	0
2	0.0313	no	20	0	0	0
2	0.0313	no	21	0	0	0
2	0.0313	no	22	0	0	0
2	0.0313	no	23	0	0	0
2	0.0313	no	24	0	0	0
2	0.0313	no	25	0	0	0
2	0.0313	no	26	0	0	0
2	0.0313	no	27	0	0	0
2	0.0313	no	28	0	0	0
2	0.0313	no	29	0	0	0
2	0.0313	no	30	0	0	0
2	0.0313	no	31	0	0	0
2	0.0313	no	32	0	0	0
2	0.0313	no	33	0	0	0
2	0.0313	no	34	0	0	0
2	0.0313	no	35	0	0	0
2	0.0313	no	36	0	0	0
2	0.0313	no	37	0	0	0
2	0.0313	no	38	0	0	0
2	0.0313	no	39	0	0	0
2	0.0313	no	40	0	0	0
2	0.0313	no	41	0	0	0
2	0.0313	no	42	0	0	0
2	0.0313	no	43	0	0	0
3	0.0313	no	1	0	0	0
3	0.0313	no	2	0	0	0
3	0.0313	no	3	0	0	0
3	0.0313	no	4	0	0	0
3	0.0313	no	5	0	0	0
3	0.0313	no	6	0	0	0
3	0.0313	no	7	0	0	0
3	0.0313	no	8	0	0	0
3	0.0313	no	9	0	0	0
3	0.0313	no	10	0	0	0
3	0.0313	no	11	0	0	0
3	0.0313	no	12	0	0	0
3	0.0313	no	13	0	0	0
3	0.0313	no	14	0	0	0
3	0.0313	no	15	0	0	0
3	0.0313	no	16	0	0	0
3	0.0313	no	17	0	0	0
3	0.0313	no	18	0	0	0
3	0.0313	no	19	0	0	0
3	0.0313	no	20	0	0	0
3	0.0313	no	21	0	0	0
3	0.0313	no	22	0	0	0
3	0.0313	no	23	0	0	0
3	0.0313	no	24	0	0	0
3	0.0313	no	25	0	0	0
3	0.0313	no	26	0	0	0
3	0.0313	no	27	0	0	0
3	0.0313	no	28	0	0	0
3	0.0313	no	29	0	0	0
3	0.0313	no	30	0	0	0
3	0.0313	no	31	0	0	0
3	0.0313	no	32	0	0	0
3	0.0313	no	33	0	0	0
3	0.0313	no	34	0	0	0
3	0.0313	no	35	0	0	0
3	0.0313	no	36	0	0	0
3	0.0313	no	37	0	0	0
3	0.0313	no	38	0	0	0
3	0.0313	no	39	0	0	0
3	0.0313	no	40	0	0	0
3	0.0313	no	41	0	0	0
3	0.0313	no	42	0	0	0
3	0.0313	no	43	0	0	0
3	0.0313	no	44	0	0	0
4	0.0313	no	1	0	0	0
4	0.0313	no	2	0	0	0
4	0.0313	no	3	0	0	0
4	0.0313	no	4	0	0	0
4	0.0313	no	5	0	0	0
4	0.0313	no	6	0	0	0
4	0.0313	no	7	0	0	0
4	0.0313	no	8	0	0	0
4	0.0313	no	9	0	0	0
4	0.0313	no	10	0	0	0
4	0.0313	no	11	0	0	0
4	0.0313	no	12	0	0	0
4	0.0313	no	13	0	0	0
4	0.0313	no	14	0	0	0
4	0.0313	no	15	0	0	0
4	0.0313	no	16	0	0	0
4	0.0313	no	17	0	0	0
4	0.0313	no	18	0	0	0
4	0.0313	no	19	0	0	0
4	0.0313	no	20	0	0	0
4	0.0313	no	21	0	0	0
4	0.0313	no	22	0	0	0
4	0.0313	no	23	0	0	0
4	0.0313	no	24	0	0	0
4	0.0313	no	25	0	0	0
4	0.0313	no	26	0	0	0
4	0.0313	no	27	0	0	0
4	0.0313	no	28	0	0	0
4	0.0313	no	29	0	0	0
4	0.0313	no	30	0	0	0
4	0.0313	no	31	0	0	0
4	0.0313	no	32	0	0	0
4	0.0313	no	33	0	0	0
4	0.0313	no	34	0	0	0
4	0.0313	no	35	0	0	0
4	0.0313	no	36	0	0	0
4	0.0313	no	37	0	0	0
4	0.0313	no	38	0	0	0
4	0.0313	no	39	0	0	0
4	0.0313	no	40	0	0	0
4	0.0313	no	41	0	0	0
4	0.0313	no	42	0	0	0
4	0.0313	no	43	0	0	0
4	0.0313	no	44	0	0	0
1	0.625	no	1	0	0	0
1	0.625	no	2	0	0	0
1	0.625	no	3	0	0	0
1	0.625	no	4	0	0	0
1	0.625	no	5	0	0	0
1	0.625	no	6	0	0	0
1	0.625	no	7	0	0	0
1	0.625	no	8	0	0	0
1	0.625	no	9	0	0	0
1	0.625	no	10	0	0	0
1	0.625	no	11	0	0	0
1	0.625	no	12	0	0	0
1	0.625	no	13	0	0	0
1	0.625	no	14	0	0	0
1	0.625	no	15	0	0	0
1	0.625	no	16	0	0	0
1	0.625	no	17	0	0	0
1	0.625	no	18	0	0	0
1	0.625	no	19	0	0	0
1	0.625	no	20	0	0	0
1	0.625	no	21	0	0	0
1	0.625	no	22	0	0	0
1	0.625	no	23	0	0	0
1	0.625	no	24	0	0	0
1	0.625	no	25	0	0	0
1	0.625	no	26	0	0	0
1	0.625	no	27	0	0	0
1	0.625	no	28	0	0	0
1	0.625	no	29	0	0	0
1	0.625	no	30	0	0	0
1	0.625	no	31	0	0	0
1	0.625	no	32	0	0	0
1	0.625	no	33	0	0	0
1	0.625	no	34	0	0	0
1	0.625	no	35	0	0	0
1	0.625	no	36	0	0	0
1	0.625	no	37	0	0	0
1	0.625	no	38	0	0	0
1	0.625	no	39	0	0	0
1	0.625	no	40	0	0	0
1	0.625	no	41	0	0	0
1	0.625	no	42	0	0	0
1	0.625	no	43	0	0	0
1	0.625	no	44	0	0	0
1	0.625	no	45	0	0	0
2	0.625	no	1	0	0	0
2	0.625	no	2	0	0	0
2	0.625	no	3	0	0	0
2	0.625	no	4	0	0	0
2	0.625	no	5	0	0	0
2	0.625	no	6	0	0	0
2	0.625	no	7	0	0	0
2	0.625	no	8	0	0	0
2	0.625	no	9	0	0	0
2	0.625	no	10	0	0	0
2	0.625	no	11	0	0	0
2	0.625	no	12	0	0	0
2	0.625	no	13	0	0	0
2	0.625	no	14	0	0	0
2	0.625	no	15	0	0	0
2	0.625	no	16	0	0	0
2	0.625	no	17	0	0	0
2	0.625	no	18	0	0	0
2	0.625	no	19	0	0	0
2	0.625	no	20	0	0	0
2	0.625	no	21	0	0	0
2	0.625	no	22	0	0	0
2	0.625	no	23	0	0	0
2	0.625	no	24	0	0	0
2	0.625	no	25	0	0	0
2	0.625	no	26	0	0	0
2	0.625	no	27	0	0	0
2	0.625	no	28	0	0	0
2	0.625	no	29	0	0	0
2	0.625	no	30	0	0	0
2	0.625	no	31	0	0	0
2	0.625	no	32	0	0	0
2	0.625	no	33	0	0	0
2	0.625	no	34	0	0	0
2	0.625	no	35	0	0	0
2	0.625	no	36	0	0	0
2	0.625	no	37	0	0	0
2	0.625	no	38	0	0	0
2	0.625	no	39	0	0	0
2	0.625	no	40	0	0	0
2	0.625	no	41	0	0	0
2	0.625	no	42	0	0	0
2	0.625	no	43	0	0	0
2	0.625	no	44	0	0	0
3	0.625	no	1	0	0	0
3	0.625	no	2	0	0	0
3	0.625	no	3	0	0	0
3	0.625	no	4	0	0	0
3	0.625	no	5	0	0	0
3	0.625	no	6	0	0	0
3	0.625	no	7	0	0	0
3	0.625	no	8	0	0	0
3	0.625	no	9	0	0	0
3	0.625	no	10	0	0	0
3	0.625	no	11	0	0	0
3	0.625	no	12	0	0	0
3	0.625	no	13	0	0	0
3	0.625	no	14	0	0	0
3	0.625	no	15	0	0	0
3	0.625	no	16	0	0	0
3	0.625	no	17	0	0	0
3	0.625	no	18	0	0	0
3	0.625	no	19	0	0	0
3	0.625	no	20	0	0	0
3	0.625	no	21	0	0	0
3	0.625	no	22	0	0	0
3	0.625	no	23	0	0	0
3	0.625	no	24	0	0	0
3	0.625	no	25	0	0	0
3	0.625	no	26	0	0	0
3	0.625	no	27	0	0	0
3	0.625	no	28	0	0	0
3	0.625	no	29	0	0	0
3	0.625	no	30	0	0	0
3	0.625	no	31	0	0	0
3	0.625	no	32	0	0	0
3	0.625	no	33	0	0	0
3	0.625	no	34	0	0	0
3	0.625	no	35	0	0	0
3	0.625	no	36	0	0	0
3	0.625	no	37	0	0	0
3	0.625	no	38	0	0	0
3	0.625	no	39	0	0	0
3	0.625	no	40	0	0	0
3	0.625	no	41	0	0	0
3	0.625	no	42	0	0	0
3	0.625	no	43	0	0	0
3	0.625	no	44	0	0	0
3	0.625	no	45	0	0	0
4	0.625	no	1	0	0	0
4	0.625	no	2	0	0	0
4	0.625	no	3	0	0	0
4	0.625	no	4	0	0	0
4	0.625	no	5	0	0	0
4	0.625	no	6	0	0	0
4	0.625	no	7	0	0	0
4	0.625	no	8	0	0	0
4	0.625	no	9	0	0	0
4	0.625	no	10	0	0	0
4	0.625	no	11	0	0	0
4	0.625	no	12	0	0	0
4	0.625	no	13	0	0	0
4	0.625	no	14	0	0	0
4	0.625	no	15	0	0	0
4	0.625	no	16	0	0	0
4	0.625	no	17	0	0	0
4	0.625	no	18	0	0	0
4	0.625	no	19	0	0	0
4	0.625	no	20	0	0	0
4	0.625	no	21	0	0	0
4	0.625	no	22	0	0	0
4	0.625	no	23	0	0	0
4	0.625	no	24	0	0	0
4	0.625	no	25	0	0	0
4	0.625	no	26	0	0	0
4	0.625	no	27	0	0	0
4	0.625	no	28	0	0	0
4	0.625	no	29	0	0	0
4	0.625	no	30	0	0	0
4	0.625	no	31	0	0	0
4	0.625	no	32	0	0	0
4	0.625	no	33	0	0	0
4	0.625	no	34	0	0	0
4	0.625	no	35	0	0	0
4	0.625	no	36	0	0	0
4	0.625	no	37	0	0	0
4	0.625	no	38	0	0	0
4	0.625	no	39	0	0	0
4	0.625	no	40	0	0	0
4	0.625	no	41	0	0	0
4	0.625	no	42	0	0	0
4	0.625	no	43	0	0	0
4	0.625	no	44	0	0	0
1	1.25	no	1	0	0	0
1	1.25	no	2	0	0	0
1	1.25	no	3	0	0	0
1	1.25	no	4	0	0	0
1	1.25	no	5	0	0	0
1	1.25	no	6	0	0	0
1	1.25	no	7	0	0	0
1	1.25	no	8	0	0	0
1	1.25	no	9	0	0	0
1	1.25	no	10	0	0	0
1	1.25	no	11	0	0	0
1	1.25	no	12	0	0	0
1	1.25	no	13	0	0	0
1	1.25	no	14	0	0	0
1	1.25	no	15	0	0	0
1	1.25	no	16	0	0	0
1	1.25	no	17	0	0	0
1	1.25	no	18	0	0	0
1	1.25	no	19	0	0	0
1	1.25	no	20	0	0	0
1	1.25	no	21	0	0	0
1	1.25	no	22	0	0	0
1	1.25	no	23	0	0	0
1	1.25	no	24	0	0	0
1	1.25	no	25	0	0	0
1	1.25	no	26	0	0	0
1	1.25	no	27	0	0	0
1	1.25	no	28	0	0	0
1	1.25	no	29	0	0	0
1	1.25	no	30	0	0	0
1	1.25	no	31	0	0	0
1	1.25	no	32	0	0	0
1	1.25	no	33	0	0	0
1	1.25	no	34	0	0	0
1	1.25	no	35	0	0	0
1	1.25	no	36	0	0	0
1	1.25	no	37	0	0	0
2	1.25	no	1	0	0	0
2	1.25	no	2	0	0	0
2	1.25	no	3	0	0	0
2	1.25	no	4	0	0	0
2	1.25	no	5	0	0	0
2	1.25	no	6	0	0	0
2	1.25	no	7	0	0	0
2	1.25	no	8	0	0	0
2	1.25	no	9	0	0	0
2	1.25	no	10	0	0	0
2	1.25	no	11	0	0	0
2	1.25	no	12	0	0	0
2	1.25	no	13	0	0	0
2	1.25	no	14	0	0	0
2	1.25	no	15	0	0	0
2	1.25	no	16	0	0	0
2	1.25	no	17	0	0	0
2	1.25	no	18	0	0	0
2	1.25	no	19	0	0	0
2	1.25	no	20	0	0	0
2	1.25	no	21	0	0	0
2	1.25	no	22	0	0	0
2	1.25	no	23	0	0	0
2	1.25	no	24	0	0	0
2	1.25	no	25	0	0	0
2	1.25	no	26	0	0	0
2	1.25	no	27	0	0	0
2	1.25	no	28	0	0	0
2	1.25	no	29	0	0	0
2	1.25	no	30	0	0	0
2	1.25	no	31	0	0	0
2	1.25	no	32	0	0	0
2	1.25	no	33	0	0	0
2	1.25	no	34	0	0	0
2	1.25	no	35	0	0	0
3	1.25	no	1	0	0	0
3	1.25	no	2	0	0	0
3	1.25	no	3	0	0	0
3	1.25	no	4	0	0	0
3	1.25	no	5	0	0	0
3	1.25	no	6	0	0	0
3	1.25	no	7	0	0	0
3	1.25	no	8	0	0	0
3	1.25	no	9	0	0	0
3	1.25	no	10	0	0	0
3	1.25	no	11	0	0	0
3	1.25	no	12	0	0	0
3	1.25	no	13	0	0	0
3	1.25	no	14	0	0	0
3	1.25	no	15	0	0	0
3	1.25	no	16	0	0	0
3	1.25	no	17	0	0	0
3	1.25	no	18	0	0	0
3	1.25	no	19	0	0	0
3	1.25	no	20	0	0	0
3	1.25	no	21	0	0	0
3	1.25	no	22	0	0	0
3	1.25	no	23	0	0	0
3	1.25	no	24	0	0	0
3	1.25	no	25	0	0	0
3	1.25	no	26	0	0	0
3	1.25	no	27	0	0	0
3	1.25	no	28	0	0	0
3	1.25	no	29	0	0	0
3	1.25	no	30	0	0	0
3	1.25	no	31	0	0	0
3	1.25	no	32	0	0	0
3	1.25	no	33	0	0	0
3	1.25	no	34	0	0	0
3	1.25	no	35	0	0	0
3	1.25	no	36	0	0	0
3	1.25	no	37	0	0	0
4	1.25	no	1	0	0	0
4	1.25	no	2	0	0	0
4	1.25	no	3	0	0	0
4	1.25	no	4	0	0	0
4	1.25	no	5	0	0	0
4	1.25	no	6	0	0	0
4	1.25	no	7	0	0	0
4	1.25	no	8	0	0	0
4	1.25	no	9	0	0	0
4	1.25	no	10	0	0	0
4	1.25	no	11	0	0	0
4	1.25	no	12	0	0	0
4	1.25	no	13	0	0	0
4	1.25	no	14	0	0	0
4	1.25	no	15	0	0	0
4	1.25	no	16	0	0	0
4	1.25	no	17	0	0	0
4	1.25	no	18	0	0	0
4	1.25	no	19	0	0	0
4	1.25	no	20	0	0	0
4	1.25	no	21	0	0	0
4	1.25	no	22	0	0	0
4	1.25	no	23	0	0	0
4	1.25	no	24	0	0	0
4	1.25	no	25	0	0	0
4	1.25	no	26	0	0	0
4	1.25	no	27	0	0	0
4	1.25	no	28	0	0	0
4	1.25	no	29	0	0	0
4	1.25	no	30	0	0	0
4	1.25	no	31	0	0	0
4	1.25	no	32	0	0	0
4	1.25	no	33	0	0	0
4	1.25	no	34	0	0	0
4	1.25	no	35	0	0	0
1	2.5	no	1	0	0	0
1	2.5	no	2	0	0	0
1	2.5	no	3	0	0	0
1	2.5	no	4	0	0	0
1	2.5	no	5	0	0	0
1	2.5	no	6	0	0	0
1	2.5	no	7	0	0	0
1	2.5	no	8	0	0	0
1	2.5	no	9	0	0	0
1	2.5	no	10	0	0	0
1	2.5	no	11	0	0	0
1	2.5	no	12	0	0	0
1	2.5	no	13	0	0	0
1	2.5	no	14	0	0	0
1	2.5	no	15	0	0	0
1	2.5	no	16	0	0	0
1	2.5	no	17	0	0	0
1	2.5	no	18	0	0	0
1	2.5	no	19	0	0	0
1	2.5	no	20	0	0	0
1	2.5	no	21	0	0	0
1	2.5	no	22	0	0	0
1	2.5	no	23	0	0	0
1	2.5	no	24	0	0	0
1	2.5	no	25	0	0	0
1	2.5	no	26	0	0	0
1	2.5	no	27	0	0	0
1	2.5	no	28	0	0	0
1	2.5	no	29	0	0	0
1	2.5	no	30	0	0	0
1	2.5	no	31	0	0	0
1	2.5	no	32	0	0	0
2	2.5	no	1	0	0	0
2	2.5	no	2	0	0	0
2	2.5	no	3	0	0	0
2	2.5	no	4	0	0	0
2	2.5	no	5	0	0	0
2	2.5	no	6	0	0	0
2	2.5	no	7	0	0	0
2	2.5	no	8	0	0	0
2	2.5	no	9	0	0	0
2	2.5	no	10	0	0	0
2	2.5	no	11	0	0	0
2	2.5	no	12	0	0	0
2	2.5	no	13	0	0	0
2	2.5	no	14	0	0	0
2	2.5	no	15	0	0	0
2	2.5	no	16	0	0	0
2	2.5	no	17	0	0	0
2	2.5	no	18	0	0	0
2	2.5	no	19	0	0	0
2	2.5	no	20	0	0	0
2	2.5	no	21	0	0	0
2	2.5	no	22	0	0	0
2	2.5	no	23	0	0	0
2	2.5	no	24	0	0	0
2	2.5	no	25	0	0	0
2	2.5	no	26	0	0	0
2	2.5	no	27	0	0	0
2	2.5	no	28	0	0	0
2	2.5	no	29	0	0	0
2	2.5	no	30	0	0	0
3	2.5	no	1	0	0	0
3	2.5	no	2	0	0	0
3	2.5	no	3	0	0	0
3	2.5	no	4	0	0	0
3	2.5	no	5	0	0	0
3	2.5	no	6	0	0	0
3	2.5	no	7	0	0	0
3	2.5	no	8	0	0	0
3	2.5	no	9	0	0	0
3	2.5	no	10	0	0	0
3	2.5	no	11	0	0	0
3	2.5	no	12	0	0	0
3	2.5	no	13	0	0	0
3	2.5	no	14	0	0	0
3	2.5	no	15	0	0	0
3	2.5	no	16	0	0	0
3	2.5	no	17	0	0	0
3	2.5	no	18	0	0	0
3	2.5	no	19	0	0	0
3	2.5	no	20	0	0	0
3	2.5	no	21	0	0	0
3	2.5	no	22	0	0	0
3	2.5	no	23	0	0	0
3	2.5	no	24	0	0	0
3	2.5	no	25	0	0	0
3	2.5	no	26	0	0	0
3	2.5	no	27	0	0	0
3	2.5	no	28	0	0	0
3	2.5	no	29	0	0	0
3	2.5	no	30	0	0	0
3	2.5	no	31	0	0	0
3	2.5	no	32	0	0	0
3	2.5	no	33	0	0	0
4	2.5	no	1	0	0	0
4	2.5	no	2	0	0	0
4	2.5	no	3	0	0	0
4	2.5	no	4	0	0	0
4	2.5	no	5	0	0	0
4	2.5	no	6	0	0	0
4	2.5	no	7	0	0	0
4	2.5	no	8	0	0	0
4	2.5	no	9	0	0	0
4	2.5	no	10	0	0	0
4	2.5	no	11	0	0	0
4	2.5	no	12	0	0	0
4	2.5	no	13	0	0	0
4	2.5	no	14	0	0	0
4	2.5	no	15	0	0	0
4	2.5	no	16	0	0	0
4	2.5	no	17	0	0	0
4	2.5	no	18	0	0	0
4	2.5	no	19	0	0	0
4	2.5	no	20	0	0	0
4	2.5	no	21	0	0	0
4	2.5	no	22	0	0	0
4	2.5	no	23	0	0	0
4	2.5	no	24	0	0	0
4	2.5	no	25	0	0	0
4	2.5	no	26	0	0	0
4	2.5	no	27	0	0	0
4	2.5	no	28	0	0	0
4	2.5	no	29	0	0	0
1	5	no	1	0	0	0
1	5	no	2	0	0	0
1	5	no	3	0	0	0
1	5	no	4	0	0	0
1	5	no	5	0	0	0
1	5	no	6	0	0	0
1	5	no	7	0	0	0
1	5	no	8	0	0	0
1	5	no	9	0	0	0
1	5	no	10	0	0	0
1	5	no	11	0	0	0
1	5	no	12	0	0	0
1	5	no	13	0	0	0
1	5	no	14	0	0	0
1	5	no	15	0	0	0
1	5	no	16	0	0	0
1	5	no	17	0	0	0
1	5	no	18	0	0	0
1	5	no	19	0	0	0
1	5	no	20	0	0	0
1	5	no	21	0	0	0
2	5	no	1	0	0	0
2	5	no	2	0	0	0
2	5	no	3	0	0	0
2	5	no	4	0	0	0
2	5	no	5	0	0	0
2	5	no	6	0	0	0
2	5	no	7	0	0	0
2	5	no	8	0	0	0
2	5	no	9	0	0	0
2	5	no	10	0	0	0
2	5	no	11	0	0	0
2	5	no	12	0	0	0
2	5	no	13	0	0	0
2	5	no	14	0	0	0
2	5	no	15	0	0	0
2	5	no	16	0	0	0
2	5	no	17	0	0	0
3	5	no	1	0	0	0
3	5	no	2	0	0	0
3	5	no	3	0	0	0
3	5	no	4	0	0	0
3	5	no	5	0	0	0
3	5	no	6	0	0	0
3	5	no	7	0	0	0
3	5	no	8	0	0	0
3	5	no	9	0	0	0
3	5	no	10	0	0	0
3	5	no	11	0	0	0
3	5	no	12	0	0	0
3	5	no	13	0	0	0
3	5	no	14	0	0	0
3	5	no	15	0	0	0
3	5	no	16	0	0	0
3	5	no	17	0	0	0
3	5	no	18	0	0	0
4	5	no	1	0	0	0
4	5	no	2	0	0	0
4	5	no	3	0	0	0
4	5	no	4	0	0	0
4	5	no	5	0	0	0
4	5	no	6	0	0	0
4	5	no	7	0	0	0
4	5	no	8	0	0	0
4	5	no	9	0	0	0
4	5	no	10	0	0	0
4	5	no	11	0	0	0
4	5	no	12	0	0	0
4	5	no	13	0	0	0
4	5	no	14	0	0	0
4	5	no	15	0	0	0
4	5	no	16	0	0	0
4	5	no	17	0	0	0
4	5	no	18	0	0	0
1	10	no	1	0	0	0
1	10	no	2	0	0	0
1	10	no	3	0	0	0
1	10	no	4	0	0	0
1	10	no	5	0	0	0
1	10	no	6	0	0	0
1	10	no	7	0	0	0
1	10	no	8	0	0	0
1	10	no	9	0	0	0
2	10	no	1	0	0	0
2	10	no	2	0	0	0
2	10	no	3	0	0	0
2	10	no	4	0	0	0
2	10	no	5	0	0	0
2	10	no	6	0	0	0
2	10	no	7	0	0	0
2	10	no	8	0	0	0
3	10	no	1	0	0	0
3	10	no	2	0	0	0
3	10	no	3	0	0	0
3	10	no	4	0	0	0
3	10	no	5	0	0	0
3	10	no	6	0	0	0
3	10	no	7	0	0	0
3	10	no	8	0	0	0
3	10	no	9	0	0	0
3	10	no	10	0	0	0
3	10	no	11	0	0	0
3	10	no	12	0	0	0
4	10	no	1	0	0	0
4	10	no	2	0	0	0
4	10	no	3	0	0	0
4	10	no	4	0	0	0
4	10	no	5	0	0	0
4	10	no	6	0	0	0
4	10	no	7	0	0	0
4	10	no	8	0	0	0
4	10	no	9	0	0	0
4	10	no	10	0	0	0

## Sheet: Vairimorpha_means 
ethanol exposition (%)	Vairimorpha	standard error	-95,00%	+95,00%	N	percent changes to control
0	1.44515e+06	6048.58	1.43327e+06	1.45702e+06	109	100
0.0313	1.43317e+06	6138.17	1.42113e+06	1.44522e+06	106	99.1716
0.625	1.14871e+06	5118.95	1.13866e+06	1.15876e+06	152	79.4873
1.25	1.16202e+06	5008.57	1.15219e+06	1.17185e+06	159	80.4084
2.5	1.45195e+06	6198.92	1.43978e+06	1.46412e+06	104	100.471
5	1.30203e+06	10712	1.28101e+06	1.32306e+06	35	90.0971
10	931500	18775.9	894646	968354	12	64.4572
